# Supplementary material for: Piscine Orthoreovirus (PRV)-3, but Not PRV-2, Cross-Protects against PRV-1 and Heart and Skeletal Muscle Inflammation in Atlantic Salmon
Source: Vaccines (Basel). 2021 Mar 6;9(3):230. doi: 10.3390/vaccines9030230 (PMC8001985; doi:10.3390/vaccines9030230)
Supplement: Supplementary file 1 [file vaccines-09-00230-s001.zip]

Archive with 8 entries (6 files):
- vaccines-1105449 supplementary for proof/
- vaccines-1105449 supplementary for proof/supplementary/
- vaccines-1105449 supplementary for proof/supplementary/S1 PRV ViVaAct Supplementary table S1.docx
- vaccines-1105449 supplementary for proof/supplementary/S2 PRV ViVaAct Supplementary file S2.xlsx
- vaccines-1105449 supplementary for proof/supplementary/S3 PRV ViVaAct Supplementary Figure S1.docx
- vaccines-1105449 supplementary for proof/supplementary/S4 PRV ViVaAct Supplementary file S4.xlsx
- vaccines-1105449 supplementary for proof/supplementary/S5 PRV ViVaAct Supplementary file S5.xlsx
- vaccines-1105449 supplementary for proof/supplementary/S6 PRV ViVaAct Supplementary file S6.xlsx
