# Supplementary material for: Piscine Orthoreovirus (PRV)-3, but Not PRV-2, Cross-Protects against PRV-1 and Heart and Skeletal Muscle Inflammation in Atlantic Salmon
Source: Vaccines (Basel). 2021 Mar 6;9(3):230. doi: 10.3390/vaccines9030230 (PMC8001985; doi:10.3390/vaccines9030230)
Supplement: Supplementary file 1 [file vaccines-09-00230-s001.zip › vaccines-1105449 supplementary for proof/supplementary/S2 PRV ViVaAct Supplementary file S2.xlsx]

## Sheet: Forsøksoppsett
WPV	0	2	5	8	10	12	15	18
Kalenderuke	7	9	12	15	17	19	22	25
Dato (tirsdag evt onsdag)	12. Feb	26/2	19/3	7 April	23/4	9. mai	28. mai	18. juni
Prøveuttak antall fisk	8	40	40	58	58	48	+ Blod 140 sheddere	48
			+ UiT-uttak 16	40 + 18 cohab	40 + 18 cohab		48
					+ UiT-uttak 16
Behandling	Vaksinering		Cohab fra kar 6 til kar 1-3		Injisere 140 sheddere fra kar 6 og overføre gruppe 4 + halve gruppe 5 til smitterom		Ta ut sheddere Avliving og blodtapping
	injeksjon
Antall kar	3 smitte	3 smitte	3 smitte	3 smitte	4 smitte	5 smitte	5 smitte	5 smitte
	3 usmittet	3 usmittet	3 usmittet	3 usmittet	2 usmittet	1 usmittet	1 usmittet	1 usmittet
Personer UiT	1	2	2+2		2+2	2	2	2
NMBU/VI	Maria	Maria + Øystein	Maria + Espen	Maria/Ida?	Maria, Monica, Stine?	Maria, Monica (Stine/Ida)	Maria, Monica	Maria (Stine/Ida)
					Salman?
Tilleggs-sampling?				SAV-Ida	SAV-Ida	SAV-Ida		SAV-Ida
		Uttak				Annet
2019-02-12	0WPV	8 fisk.				Injeksjon av gruppe 1-5
2019-02-26	2 WPV	40 -8 fisk per gruppe 1-5
2019-03-18	5 WPV	40- 8 fisk per gruppe 1-5				Overføre 15 cohab til hver av kar 1-3
2019-04-09	8WPV	58- 8 fisk per gruppe 1-5. 6 cohab fra kar 1-3
						Smitte opp 140 sheddere fra kar 6!
2019-04-23	10WPV	58- 8 fisk per gruppe 1-5. 6 cohab fra kar 1-3				Tilsette 35 sheddere i hver av kar 2-5
2019-05-07	12WPV	48- 8 fisk per gruppe 1-5ab
2019-05-28	15WPV	48- 8 fisk per gruppe 1-5ab				Ta ut og blodtappe sheddere..
2019-06-18	18WPV	48- 8 fisk per gruppe 1-5ab

## Sheet: Vektutvikling
		Start weight pre-vacc		10 WPV weight		18WPV weight (8 WPC)
	Group #	Group mean	StDev	Group mean	StDev	Group mean	StDev	Gruppe	Start
	0	41.3	5.8						41.3	5.8
	1			108.6	6.4	199.5	21.6267	1	108.6	6.4
	2			99.6	16.1	187.625	36.2095	2	99.6	16.1
	3			98.4	12.4			3	98.4	12.4
	4			124.5	18.6			4	124.5	18.6
	5			106	30.7	251.125	42.87	5	106	30.7
	5b

## Sheet: Grupper og kar
	Gruppe	Kar	Rom
	1	D1	Smitte
	2	D2	Smitte
	3	D3	Smitte
	4	F2	Lager
	5	F1	Lager
	6	F6	Lager

## Sheet: Detalj Prøvemerking
Uke	Gruppe	Fisk	Prøvemerking	Rørtype	Rør	Type	Merkelapp
2	1	1	F	50 ml	20 ml Formalin	Organ mix	211-F
2	1	1	BL	1 ml Fluid X	1 ml rør	Blodpellet	211-BL (Hep)
2	1	1	PL	1 ml Fluid X	1 ml rør	Plasma
2	1	1	GS	Eppendorff	0,7 ml lysisbuffer	Gut Swab	211-GS
2	1	1	MS	Eppendorff	0,7 ml lysisbuffer	Mouth swab	211-MS
2	1	1	SS	Eppendorff	0,7 ml lysisbuffer	Skin Swab	211-SS
2	1	1	PS	Eppendorff	0,7 ml lysisbuffer	Peritoneal swab	211-PS
2	1	1	GI	0,7 ml Fluid X	0,5 ml RNALater	Gill		Fluid-X-rør (barcode) trenger ikke merkelapp!
2	1	1	HE	0,7 ml Fluid X	0,5 ml RNALater	heart
2	1	1	SP	0,7 ml Fluid X	0,5 ml RNALater	Spleen
2	1	1	Li	0,7 ml Fluid X	0,5 ml RNALater	Liver
2	1	1	HK	0,7 ml Fluid X	0,5 ml RNALater	Head Kidney
2	1	1	MI	0,7 ml Fluid X	0,5 ml RNALater	Mid Intestine
2	1	2	F	50 ml	20 ml Formalin	Organ mix	212-F
2	1	2	BL	1 ml Fluid X	1 ml rør	Blodpellet	212-BL (Hep)
2	1	2	PL	1 ml Fluid X	1 ml rør	Plasma
2	1	2	GS	Eppendorff	0,7 ml lysisbuffer	Gut Swab	212-GS
2	1	2	MS	Eppendorff	0,7 ml lysisbuffer	Mouth swab	212-MS
2	1	2	SS	Eppendorff	0,7 ml lysisbuffer	Skin Swab	212-SS
2	1	2	PS	Eppendorff	0,7 ml lysisbuffer	Peritoneal swab	212-PS
2	1	2	GI	0,7 ml Fluid X	0,5 ml RNALater	Gill
2	1	2	HE	0,7 ml Fluid X	0,5 ml RNALater	heart
2	1	2	SP	0,7 ml Fluid X	0,5 ml RNALater	Spleen
2	1	2	Li	0,7 ml Fluid X	0,5 ml RNALater	Liver
2	1	2	HK	0,7 ml Fluid X	0,5 ml RNALater	Head Kidney
2	1	2	MI	0,7 ml Fluid X	0,5 ml RNALater	Mid Intestine
2	1	3	F	50 ml	20 ml Formalin	Organ mix	213
2	1	3	BL	1 ml Fluid X	1 ml rør	Blodpellet
2	1	3	PL	1 ml Fluid X	1 ml rør	Plasma
2	1	3	GS	Eppendorff	0,7 ml lysisbuffer	Gut Swab
2	1	3	MS	Eppendorff	0,7 ml lysisbuffer	Mouth swab
2	1	3	SS	Eppendorff	0,7 ml lysisbuffer	Skin Swab
2	1	3	PS	Eppendorff	0,7 ml lysisbuffer	Peritoneal swab
2	1	3	GI	0,7 ml Fluid X	0,5 ml RNALater	Gill
2	1	3	HE	0,7 ml Fluid X	0,5 ml RNALater	heart
2	1	3	SP	0,7 ml Fluid X	0,5 ml RNALater	Spleen
2	1	3	Li	0,7 ml Fluid X	0,5 ml RNALater	Liver
2	1	3	HK	0,7 ml Fluid X	0,5 ml RNALater	Head Kidney
2	1	3	MI	0,7 ml Fluid X	0,5 ml RNALater	Mid Intestine
2	1	4	F	50 ml	20 ml Formalin	Organ mix	214
2	1	4	BL	1 ml Fluid X	1 ml rør	Blodpellet
2	1	4	PL	1 ml Fluid X	1 ml rør	Plasma
2	1	4	GS	Eppendorff	0,7 ml lysisbuffer	Gut Swab
2	1	4	MS	Eppendorff	0,7 ml lysisbuffer	Mouth swab
2	1	4	SS	Eppendorff	0,7 ml lysisbuffer	Skin Swab
2	1	4	PS	Eppendorff	0,7 ml lysisbuffer	Peritoneal swab
2	1	4	GI	0,7 ml Fluid X	0,5 ml RNALater	Gill
2	1	4	HE	0,7 ml Fluid X	0,5 ml RNALater	heart
2	1	4	SP	0,7 ml Fluid X	0,5 ml RNALater	Spleen
2	1	4	Li	0,7 ml Fluid X	0,5 ml RNALater	Liver
2	1	4	HK	0,7 ml Fluid X	0,5 ml RNALater	Head Kidney
2	1	4	MI	0,7 ml Fluid X	0,5 ml RNALater	Mid Intestine
2	1	5	F	50 ml	20 ml Formalin	Organ mix	215
2	1	5	BL	1 ml Fluid X	1 ml rør	Blodpellet
2	1	5	PL	1 ml Fluid X	1 ml rør	Plasma
2	1	5	GS	Eppendorff	0,7 ml lysisbuffer	Gut Swab
2	1	5	MS	Eppendorff	0,7 ml lysisbuffer	Mouth swab
2	1	5	SS	Eppendorff	0,7 ml lysisbuffer	Skin Swab
2	1	5	PS	Eppendorff	0,7 ml lysisbuffer	Peritoneal swab
2	1	5	GI	0,7 ml Fluid X	0,5 ml RNALater	Gill
2	1	5	HE	0,7 ml Fluid X	0,5 ml RNALater	heart
2	1	5	SP	0,7 ml Fluid X	0,5 ml RNALater	Spleen
2	1	5	Li	0,7 ml Fluid X	0,5 ml RNALater	Liver
2	1	5	HK	0,7 ml Fluid X	0,5 ml RNALater	Head Kidney
2	1	5	MI	0,7 ml Fluid X	0,5 ml RNALater	Mid Intestine
2	1	6	F	50 ml	20 ml Formalin	Organ mix	216
2	1	6	BL	1 ml Fluid X	1 ml rør	Blodpellet
2	1	6	PL	1 ml Fluid X	1 ml rør	Plasma
2	1	6	GS	Eppendorff	0,7 ml lysisbuffer	Gut Swab
2	1	6	MS	Eppendorff	0,7 ml lysisbuffer	Mouth swab
2	1	6	SS	Eppendorff	0,7 ml lysisbuffer	Skin Swab
2	1	6	PS	Eppendorff	0,7 ml lysisbuffer	Peritoneal swab
2	1	6	GI	0,7 ml Fluid X	0,5 ml RNALater	Gill
2	1	6	HE	0,7 ml Fluid X	0,5 ml RNALater	heart
2	1	6	SP	0,7 ml Fluid X	0,5 ml RNALater	Spleen
2	1	6	Li	0,7 ml Fluid X	0,5 ml RNALater	Liver
2	1	6	HK	0,7 ml Fluid X	0,5 ml RNALater	Head Kidney
2	1	6	MI	0,7 ml Fluid X	0,5 ml RNALater	Mid Intestine
2	1	7	F	50 ml	20 ml Formalin	Organ mix	217
2	1	7	BL	1 ml Fluid X	1 ml rør	Blodpellet
2	1	7	PL	1 ml Fluid X	1 ml rør	Plasma
2	1	7	GS	Eppendorff	0,7 ml lysisbuffer	Gut Swab
2	1	7	MS	Eppendorff	0,7 ml lysisbuffer	Mouth swab
2	1	7	SS	Eppendorff	0,7 ml lysisbuffer	Skin Swab
2	1	7	PS	Eppendorff	0,7 ml lysisbuffer	Peritoneal swab
2	1	7	GI	0,7 ml Fluid X	0,5 ml RNALater	Gill
2	1	7	HE	0,7 ml Fluid X	0,5 ml RNALater	heart
2	1	7	SP	0,7 ml Fluid X	0,5 ml RNALater	Spleen
2	1	7	Li	0,7 ml Fluid X	0,5 ml RNALater	Liver
2	1	7	HK	0,7 ml Fluid X	0,5 ml RNALater	Head Kidney
2	1	7	MI	0,7 ml Fluid X	0,5 ml RNALater	Mid Intestine
2	1	8	F	50 ml	20 ml Formalin	Organ mix	218
2	1	8	BL	1 ml Fluid X	1 ml rør	Blodpellet
2	1	8	PL	1 ml Fluid X	1 ml rør	Plasma
2	1	8	GS	Eppendorff	0,7 ml lysisbuffer	Gut Swab
2	1	8	MS	Eppendorff	0,7 ml lysisbuffer	Mouth swab
2	1	8	SS	Eppendorff	0,7 ml lysisbuffer	Skin Swab
2	1	8	PS	Eppendorff	0,7 ml lysisbuffer	Peritoneal swab
2	1	8	GI	0,7 ml Fluid X	0,5 ml RNALater	Gill
2	1	8	HE	0,7 ml Fluid X	0,5 ml RNALater	heart
2	1	8	SP	0,7 ml Fluid X	0,5 ml RNALater	Spleen
2	1	8	Li	0,7 ml Fluid X	0,5 ml RNALater	Liver
2	1	8	HK	0,7 ml Fluid X	0,5 ml RNALater	Head Kidney
2	1	8	MI	0,7 ml Fluid X	0,5 ml RNALater	Mid Intestine
Rørplassering Fluid x rack
Fisk #	GI	HE	SP	LI	HK	MI
1
2
3
4
5
6
7
8

## Sheet: 0 WPI
Sampling Feb 19. 2019		WPI	Group	Fish		Weight (g)
	Naîve	0	0	1		40
		0	0	2		42
		0	0	3		46
		0	0	4		46
		0	0	5		40
		0	0	6		44
		0	0	7		44
		0	0	8		28
					Mean:	41.25

## Sheet: 2 WPI
Sampling Feb 26. 2019		WPI	Group	Fish		PRV-1 Ct	PRV-2 Ct	PRV-3 Ct
	PRV-1	2	1	1		23.11	-	-
		2	1	2		21.7	-	-
		2	1	3		22.8	-	-
		2	1	4		21.21	-	-
		2	1	5		24.04	-	-
		2	1	6		23.3	-	-
		2	1	7		23.01	-	-
		2	1	8		24.23	-	-
	PRV-2	2	2	1		-	27.11	-
		2	2	2		-	26.75	-
		2	2	3		-	23.64	-
		2	2	4		-	26.08	-
		2	2	5		-	29.97	-
		2	2	6		-	26.64	-
		2	2	7		-	25.97	-
		2	2	8		-	27	-
	PRV-3	2	3	1		-	-	26.685
		2	3	2		-	-	27.75
		2	3	3		-	-	24.43
		2	3	4		-	-	27.81
		2	3	5		-	-	23.62
		2	3	6		-	-	28.255
		2	3	7		-	-	30.82
		2	3	8		-	-	25.895
	InPRV-1	2	4	1		32.66	-	-
		2	4	2		30.63	-	-
		2	4	3		33.09	-	-
		2	4	4		34.5	-	-
		2	4	5		33.52	-	-
		2	4	6		-	-	-
		2	4	7		33.28	-	-
		2	4	8		32.05	-	-
	Neg Ctr	2	5	1		-	-	-
		2	5	2		-	-	-
		2	5	3		-	-	-
		2	5	4		-	-	-
		2	5	5		-	-	-
		2	5	6		-	-	-
		2	5	7		-	-	-
		2	5	8		-	-	-

## Sheet: 5 WPI
Sampling March 3. 2019		WPI	Group	Fish		PRV-1 Ct	PRV-2 Ct	PRV-3 Ct
	PRV-1	5	1	1		17.21	-	-
		5	1	2		15.32	-	-
		5	1	3		14.57	-	-
		5	1	4		15.39	-	-
		5	1	5		15.01	-	-
		5	1	6		13.71	-	-
		5	1	7		14.03	-	-
		5	1	8		14.41	-	-
	PRV-2	5	2	1		-	28.56	-
		5	2	2		-	31.9	-
		5	2	3		-	29.99	-
		5	2	4		-	30.09	-
		5	2	5		-	28.65	-
		5	2	6		-	27.91	-
		5	2	7		-	31.55	-
		5	2	8		-	26.91	-
	PRV-3	5	3	1		-	-	19.47
		5	3	2		-	-	17.26
		5	3	3		-	-	21.63
		5	3	4		-	-	20.81
		5	3	5		-	-	20.57
		5	3	6		-	-	17.91
		5	3	7		-	-	18.9
		5	3	8		-	-	18.35
	InPRV-1	5	4	1		-	-	-
		5	4	2		-	-	-
		5	4	3		-	-	-
		5	4	4		-	-	-
		5	4	5		-	-	-
		5	4	6		-	-	-
		5	4	7		-	-	-
		5	4	8		-	-	-
	Neg Ctr	5	5	1		-	-	-
		5	5	2		-	-	-
		5	5	3		-	-	-
		5	5	4		-	-	-
		5	5	5		-	-	-
		5	5	6		-	-	-
		5	5	7		-	-	-
		5	5	8		-	-	-

## Sheet: 8 WPI
Sampling April 9. 2019		WPI	Group	Fish		PRV-1 Ct	PRV-2 Ct	PRV-3 Ct
	PRV-1	8	1	1		18.64
		8	1	2		14.74
		8	1	3		15.33
		8	1	4		16.38
		8	1	5		17.8
		8	1	6		16.84
		8	1	7		16.66
		8	1	8		16.82
	PRV-1 Cohab	8	1	1	Co	16.24
		8	1	2	Co	29.48
		8	1	3	Co	19.99
		8	1	4	Co	28.27
		8	1	5	Co	19.56
		8	1	6	Co	15.87
	PRV-2	8	2	1			32.75
		8	2	2			26.54
		8	2	3			31.31
		8	2	4			29
		8	2	5			32.66
		8	2	6			28.87
		8	2	7			28.46
		8	2	8			30.75
	PRV-2 Cohab	8	2	1	Co		-
		8	2	2	Co		-
		8	2	3	Co		-
		8	2	4	Co		-
		8	2	5	Co		-
		8	2	6	Co		-
	PRV-3	8	3	1				21.46
		8	3	2				24.24
		8	3	3				22.32
		8	3	4				19.52
		8	3	5				18.04
		8	3	6				18.54
		8	3	7				18.86
		8	3	8				23.58
	PRV-3 Cohab	8	3	1	Co			-
		8	3	2	Co			-
		8	3	3	Co			-
		8	3	4	Co			-
		8	3	5	Co			-
		8	3	6	Co			-
	InPRV-1	8	4	1		-
		8	4	2		-
		8	4	3		-
		8	4	4		-
		8	4	5		-
		8	4	6		-
		8	4	7		-
		8	4	8		-
	Neg Ctr	8	5	1		-
		8	5	2		-
		8	5	3		-
		8	5	4		-
		8	5	5		-
		8	5	6		-
		8	5	7		-
		8	5	8		-

## Sheet: 10 WPI
Sampling April 23. 2019		WPI	Group	Fish		PRV-1 Ct	PRV-2 Ct	PRV-3 Ct	Weight (g)	Mean g
	PRV-1	10	1	1		19.82	-	-	114
		10	1	2		21.99	-	-	110
		10	1	3		20.08	-	-	103
		10	1	4		19.97	-	-	108
		10	1	5		20.19	-	-	110
		10	1	6		21.5	-	-	100
		10	1	7		19.82	-	-	104
		10	1	8		20.62	-	-	120	108.625
	PRV-1 Cohab	10	1	1	Co	26.79			91
		10	1	2	Co	28.34			119
		10	1	3	Co	28.37			147
		10	1	4	Co	28.3			134
		10	1	5	Co	-			83
		10	1	6	Co	-			112	114.333
	PRV-2	10	2	1		-	-	-	99
		10	2	2		-	34.09	-	108
		10	2	3		-	-	-	88
		10	2	4		-	33.34	-	110
		10	2	5		-	32.67	-	120
		10	2	6		-	33.65	-	112
		10	2	7		-	29.17	-	89
		10	2	8		-	34.06	-	71	99.625
	PRV-2 Cohab	10	2	1	Co		-		117
		10	2	2	Co		-		111
		10	2	3	Co		-		89
		10	2	4	Co		-		73
		10	2	5	Co		-		94
		10	2	6	Co		-		91	95.8333
	PRV-3	10	3	1		-	-	24.77	88
		10	3	2		-	-	24.4	104
		10	3	3		-	-	22.54	100
		10	3	4		-	-	22.85	80
		10	3	5		-	-	23.17	100
		10	3	6		-	-	25.99	121
		10	3	7		-	-	25.24	103
		10	3	8		-	-	26.01	91	98.375
	PRV-3 Cohab	10	3	1	Co			-	89
		10	3	2	Co			-	78
		10	3	3	Co			-	96
		10	3	4	Co			-	103
		10	3	5	Co			-	95
		10	3	6	Co			-	105	94.3333
	InPRV-1	10	4	1		-	-	-	110
		10	4	2		-	-	-	130
		10	4	3		-	-	-	102
		10	4	4		-	-	-	128
		10	4	5		-	-	-	120
		10	4	6		-	-	-	158
		10	4	7		-	-	-	140
		10	4	8		-	-	-	108	124.5
	Neg Ctr	10	5	1		-	-	-
		10	5	2		-	-	-
		10	5	3		-	-	-
		10	5	4		-	-	-
		10	5	5		-	-	-	80
		10	5	6		-	-	-	146
		10	5	7		-	-	-	84
		10	5	8		-	-	-	114	106

## Sheet: 12 WPI
Sampling May 7. 2019		WPI	Group	Fish		PRV-1 Ct	PRV-2 Ct	PRV-3 Ct
	PRV-1	12	1	1		14.97
		12	1	2		19.155
		12	1	3		15.59
		12	1	4		16.5
		12	1	5		17.03
		12	1	6		16.935
		12	1	7		16.85
		12	1	8		16.985
	PRV-2 + PRV-1	12	2	1		32.9	-
		12	2	2		31.75	-
		12	2	3		33.14	-
		12	2	4		-	30.04
		12	2	5		32.14	-
		12	2	6		32.75	32.99
		12	2	7		-	31.55
		12	2	8		-	27.48
	PRV-3 + PRV-1	12	3	1		-		22.09
		12	3	2		-		24.25
		12	3	3		-		20.935
		12	3	4		-		22.42
		12	3	5		-		23.325
		12	3	6		-		24.46
		12	3	7		-		26.26
		12	3	8		-		21.405
	InPRV-1 + PRV-1	12	4	1		-
		12	4	2		-
		12	4	3		32.86
		12	4	4		-
		12	4	5		-
		12	4	6		33.555
		12	4	7		33.135
		12	4	8		32.35
	Neg Ctr (Mock)	12	5A	1		-
		12	5A	2		-
		12	5A	3		-
		12	5A	4		-
		12	5A	5		-
		12	5A	6		-
		12	5A	7		-
		12	5A	8		-
	Pos Ctr	12	5B	1		31.95
	Mock + PRV-1	12	5A	2		34.145
		12	5A	3		15.14
		12	5A	4		25.83
		12	5A	5		27.29
		12	5A	6		28.665
		12	5A	7		28.29
		12	5A	8		29.61

[truncated: 2 more sheets: 15 WPI, 18 WPI]
