# Supplementary material for: Piscine Orthoreovirus (PRV)-3, but Not PRV-2, Cross-Protects against PRV-1 and Heart and Skeletal Muscle Inflammation in Atlantic Salmon
Source: Vaccines (Basel). 2021 Mar 6;9(3):230. doi: 10.3390/vaccines9030230 (PMC8001985; doi:10.3390/vaccines9030230)
Supplement: Supplementary file 1 [file vaccines-09-00230-s001.zip › vaccines-1105449 supplementary for proof/supplementary/S4 PRV ViVaAct Supplementary file S4.xlsx]

## Sheet: Figure 4
Group 1 PRV-1
Antigen	PRV1 u1C								PRV1 LM-s1								ISAV FP								ISAV FP-LM
Fish #	F1	F2	F3	F4	F5	F6	F7	F8	F1	F2	F3	F4	F5	F6	F7	F8	F1	F2	F3	F4	F5	F6	F7	F8	F1	F2	F3	F4	F5	F6	F7	F8
2	389.5	219	213.5	514	514.5	565.5	1023	488.5	626	343	371	722.5	638.5	1333	3090.5	2247	688	245	359	782.5	815	934	1530	616	688	245	359	782.5	815	934	1530	616
5	1023	766	778	1317	600	977	953	1012	3612	1812	1691	3836	1104	2367.5	3098.5	3737	1698	1074.5	780	1828.5	902.5	1365	1143	1381.5	1698	1074.5	780	1828.5	902.5	1365	1143	1381.5
8	13399	12934	10734	5310	6557	13605	8366	9080	24101.5	22558	19366	23713.5	23068	23805	21306.5	22022	7870	11929	7076	6013	8747	18122	8785.5	7540	7870	11929	7076	6013	8747	18122	8785.5	7540
10	16225	17215.5	11187.5	12205	3878.5	12532.5	8278	8256	24344	24880	20661	19788	23745	25637	24470	20763	8805	14860.5	9753	8904	3603.5	7467	6311	3014	8805	14860.5	9753	8904	3603.5	7467	6311	3014
Group 2 PRV-2
Antigen	PRV1 u1C								PRV1 LM-s1								ISAV FP								ISAV FP-LM
Fish #	F1	F2	F3	F4	F5	F6	F7	F8	F1	F2	F3	F4	F5	F6	F7	F8	F1	F2	F3	F4	F5	F6	F7	F8	F1	F2	F3	F4	F5	F6	F7	F8
2	498.5	717	576	320.5	498.5	1030	794	1414	1031	1092	1016	639	1020	1809	783	619	541	903	610.5	300	316	674	477	385	761.5	1217.5	1080	604	579.5	1180.5	835.5	708.5
5	463	211	453.5	317.5	500	353	499.5	324	6504	1188	4513	4326	5439	5966	2271	3158	449	181.5	219	194.5	669	473	304.5	259	757	288	386	402.5	933	583	671	409.5
8	238.5	181.5	2082	207	114.5	204.5	444	430	3528	1988	2708	6696	8158	4621	11417	4193	488.5	234	715.5	242	120	245	350	607	709.5	438.5	1097	427	241	455	720	979.5
10	152	107	229	158.5	192	246	522	236	533	1977	949	2226	6687.5	3127.5	2778	1930	228	128	325.5	190	176.5	162.5	526.5	278	364.5	155.5	383	291.5	347.5	286	998	560
Group 3 PRV-3
Antigen	PRV1 u1C								PRV1 LM-s1								ISAV FP								ISAV FP-LM
Fish #	F1	F2	F3	F4	F5	F6	F7	F8	F1	F2	F3	F4	F5	F6	F7	F8	F1	F2	F3	F4	F5	F6	F7	F8	F1	F2	F3	F4	F5	F6	F7	F8
2	622	445	754	680	503	373	362	371	835.5	775	708	896.5	557	450	1053.5	838.5	565	365	581	558.5	307.5	351	326	389	813	585	892	959	583	557	528.5	668
5	658.5	1051	1158	644	491	976	1047	778	2250	5538	10043.5	1085	2714	3767.5	5561.5	2584	634	644	737	317.5	990.5	1127	1290	557	978	894	924.5	448.5	795	1683	1434	1018
8	1028	653	2226	502	1942	445	319	1200	9653	10527	22918	5835	18681	9624	7739	5732	2063	1523	3679	698	3889	740.5	468	1985	2165.5	2334.5	9611	1355	7079.5	1514	844	2706.5
10	383	800	490	541	1656	496	2137	964.5	2980	10333	14325	4608	23197	8880	6500	16068	642	1066	1280	590.5	2232	639	365	327	925.5	1818	1860	687	3336	1021.5	682	414
Group 4 InPRV-1
Antigen	PRV1 u1C								PRV1 LM-s1
Fish #	F1	F2	F3	F4	F5	F6	F7	F8	F1	F2	F3	F4	F5	F6	F7	F8
2	66.5	57	64	77	179	75	110	44	385	374	574	577	768.5	414	4766	176.5
5	69.5	130	209	122	99	202	95.5	167	332	419	656	650	nd	309.5	576	547
8	79	72	160	161	273	100	55	76	520	364	nd	565.5	695	nd	199	260.5
10	100	98	244	149	105	121	312	91	442	920	1475	407	956	748	771	703.5
Group 5 Mock
Antigen	PRV1 u1C								PRV1 LM-s1
Fish #	F1	F2	F3	F4	F5	F6	F7	F8	F1	F2	F3	F4	F5	F6	F7	F8
0 WPI	55	74	94	72	53	59	77	nd	197	281	400	255	197.5	237	562	nd
2	74	73	51.5	68.5	104	70	96	70	548	384	nd	446.5	nd	354.5	712	345
5	61	64	101	68	88	116	93	131	374.5	333	322	292	574	1003	431	454
8	69	68	62	61	118	62	53	70	453.5	514	311	565	552	290	191	319
10	130	106	97	123	98	79	89	37	765.5	532	919	949	883	643	535	178

## Sheet: Figure 7A
Group 1 PRV-1
Antigen	PRV1 u1C								PRV1 LM-s1								ISAV FP								ISAV FP-LM
Fish #	F1	F2	F3	F4	F5	F6	F7	F8	F1	F2	F3	F4	F5	F6	F7	F8	F1	F2	F3	F4	F5	F6	F7	F8	F1	F2	F3	F4	F5	F6	F7	F8
12 WPI	8766.5	5803	2464	4959	16278	17039	9627.5	4487	18667	14245	nd	23839	25774	21605	19604	11271	1252	706	1941	3081	2236	1945.5	3965	800	2616.5	2251	7283	4706	5026	3837.5	5949	1873.5
15	15284	12000	5607	14056	12262	13430	6587	6316	24304	23429	20726	21509	15831	20291.5	10959	20405.5	1676	1539	520	1812.5	1138	1421	738	1121	3462.5	3204	1073	3847	2232.5	2996	1904	2425
18	3169	2715	8236	4861	4330.5	2972.5	4225.5	1457.5	15886	9713.5	15196	11127	10549	14394	8161	16166	1389	1234.5	1469	2720.5	1543	1511	947	1130.5	1466	1094	1475	3502.5	1552	1602	1095	1163.5
Group 2 PRV-2 + PRV-1
Antigen	PRV1 u1C								PRV1 LM-s1								ISAV FP								ISAV FP-LM
Fish #	F1	F2	F3	F4	F5	F6	F7	F8	F1	F2	F3	F4	F5	F6	F7	F8	F1	F2	F3	F4	F5	F6	F7	F8	F1	F2	F3	F4	F5	F6	F7	F8
12 WPI	112	202	1641.5	382	1108	472.5	358	1494	1652		1181	3718	1012.5	2031.5	1189	5706	96	233.5	334.5	492	186	1022.5	343.5	514.5	145	414	788.5	726	307	1484.5	546	847
15	1544	326	292	360.5	1149.5	807	387	184	5770	1426	680.5	8483	2519	1633	9025	1110	286	220	175	338	169	540.5	241	225	523	349	354	707	278	1029	456	416
18	5465	3135	1654.5	304	179.5	675	3716	2457	24392	24349	23108	1267	1258	22851	23889.5	23275	5670	3850	1739.5	426.5	220	554.5	2204	4832	5885.5	3948	2088.5	402	214.5	635	2577	4248
Group 3 PRV-3 +PRV-1
Antigen	PRV1 u1C								PRV1 LM-s1								ISAV FP								ISAV FP-LM
Fish #	F1	F2	F3	F4	F5	F6	F7	F8	F1	F2	F3	F4	F5	F6	F7	F8	F1	F2	F3	F4	F5	F6	F7	F8	F1	F2	F3	F4	F5	F6	F7	F8
12 WPI	347	1982	679.5	1287	829	1341.5	1434	389	3333	3873	14780.5	18063.5	3610	2539	3680	1558	306.5	431	515	269	360	598	263	333	644	1186	1282	557	706	1111.5	459	592
15	783.5	888	208	381	277	239	683	298.5	7153	23311	2983.5	2629	2933	4566	7820	9193.5	253.5	489	389	354	338	525	515	499	477	1036	821	667	742	1089	883.5	738
18	315	417	879	177	304	570	989	369	2165.5	4316	5693	2625.5	3282	2550	3222	2761	415.5	539.5	1075	257.5	504.5	539.5	549	477	423.5	480	1105	241.5	554	606.5	587	453
Group 4 InPRV-1 + PRV-1
Antigen	PRV1 u1C								PRV1 LM-s1								ISAV FP								ISAV FP-LM
Fish #	F1	F2	F3	F4	F5	F6	F7	F8	F1	F2	F3	F4	F5	F6	F7	F8	F1	F2	F3	F4	F5	F6	F7	F8	F1	F2	F3	F4	F5	F6	F7	F8
12 WPI	474	184.5	314	182	134.5	354	230	358	1150	2048	1526	nd	371	815	627	725	148.5	203.5	427.5	265	164	246	194	388	210.5	423	794	499	228	483.5	459	469
15	770.5	322.5	542	856.5	269	384	359	468	2205	1273	1623.5	2106	787	1144	1118	1912	533.5	308	647	623	353	780	533	258	747.5	539	832	1581	510.5	1097	1004	443.5
18	296	433	227.5	391.5	1298	1777	3120	3864	407.5	682.5	469	548	12791	11882.5	14677	12872	303	485.5	279	484	970	1613	3452	2731	300	563.5	267	509.5	1189	1823.5	3468	3214
Group 5A Mock
Antigen	PRV1 u1C								PRV1 LM-s1
Fish #	F1	F2	F3	F4	F5	F6	F7	F8	F1	F2	F3	F4	F5	F6	F7	F8
12 WPI	132	195	142	194	254	213	191	163	735.5	805	247	591.5	1218	870	570	600
15	161.5	110	385	299	149	287	462.5	306.5	398	515	880.5	1066.5	912	nd	1208.5	655
18	401	348	204.5	240	246	240	253	186.5	530	503.5	298.5	376	422	314	416	356
Group 5B Mock + PRV-1
Antigen	PRV1 u1C								PRV1 LM-s1
Fish #	F1	F2	F3	F4	F5	F6	F7	F8	F1	F2	F3	F4	F5	F6	F7	F8
12 WPI	238	149.5	756	260	242	170.5	265.5	148	474	522	3110	791.5	1462	675.5	819	579
15	332.5	317	nd	657.5	nd	482.5	761.5	332	1088	973	nd	2774	nd	2122	1677	1171.5
18	5962	3653	3006	2658	3835	4072.5	3906	2131	14038	13458	19485	13191	20030	22774	15215	12403
