# Supplementary material for: Piscine Orthoreovirus (PRV)-3, but Not PRV-2, Cross-Protects against PRV-1 and Heart and Skeletal Muscle Inflammation in Atlantic Salmon
Source: Vaccines (Basel). 2021 Mar 6;9(3):230. doi: 10.3390/vaccines9030230 (PMC8001985; doi:10.3390/vaccines9030230)
Supplement: Supplementary file 1 [file vaccines-09-00230-s001.zip › vaccines-1105449 supplementary for proof/supplementary/S5 PRV ViVaAct Supplementary file S5.xlsx]

## Sheet: EF1a
	Well	Fluor	Target	Gruppe	WPC	Fisk	Sample	Biological Set Name	Cq EF1a	Cq mean EF1a	Mean Group
	A01	SYBR	Ef1a	1	10	1	10-1-1	Spleen	19.28
	B01	SYBR	Ef1a	1	10	1	10-1-1	Spleen	19.49	19.385
	C01	SYBR	Ef1a	1	10	2	10-1-2	Spleen	19.64
	D01	SYBR	Ef1a	1	10	2	10-1-2	Spleen	20.15	19.895
	E01	SYBR	Ef1a	1	10	3	10-1-3	Spleen	19.4
	F01	SYBR	Ef1a	1	10	3	10-1-3	Spleen	19.12	19.26
	G01	SYBR	Ef1a	1	10	4	10-1-4	Spleen	19.99
	H01	SYBR	Ef1a	1	10	4	10-1-4	Spleen	20.44	20.215
	I01	SYBR	Ef1a	1	10	5	10-1-5	Spleen	19.1
	J01	SYBR	Ef1a	1	10	5	10-1-5	Spleen	19.39	19.245
	K01	SYBR	Ef1a	1	10	6	10-1-6	Spleen	20.02
	L01	SYBR	Ef1a	1	10	6	10-1-6	Spleen	20.13	20.075
	M01	SYBR	Ef1a	1	10	7	10-1-7	Spleen	18.96
	N01	SYBR	Ef1a	1	10	7	10-1-7	Spleen	19.07	19.015
	O01	SYBR	Ef1a	1	10	8	10-1-8	Spleen	19.31
	P01	SYBR	Ef1a	1	10	8	10-1-8	Spleen	19.21	19.26	19.5437
	A02	SYBR	Ef1a	2	10	1	10-2-1	Spleen	19.43
	B02	SYBR	Ef1a	2	10	1	10-2-1	Spleen	19.18	19.305
	C02	SYBR	Ef1a	2	10	2	10-2-2	Spleen	19.45
	D02	SYBR	Ef1a	2	10	2	10-2-2	Spleen	19.42	19.435
	E02	SYBR	Ef1a	2	10	3	10-2-3	Spleen	18.6
	F02	SYBR	Ef1a	2	10	3	10-2-3	Spleen	19.06	18.83
	G02	SYBR	Ef1a	2	10	4	10-2-4	Spleen	19.2
	H02	SYBR	Ef1a	2	10	4	10-2-4	Spleen	19.1	19.15
	I02	SYBR	Ef1a	2	10	5	10-2-5	Spleen	18.57
	J02	SYBR	Ef1a	2	10	5	10-2-5	Spleen	18.79	18.68
	K02	SYBR	Ef1a	2	10	6	10-2-6	Spleen	19.79
	L02	SYBR	Ef1a	2	10	6	10-2-6	Spleen	19.5	19.645
	M02	SYBR	Ef1a	2	10	7	10-2-7	Spleen	19.04
	N02	SYBR	Ef1a	2	10	7	10-2-7	Spleen	18.75	18.895
	O02	SYBR	Ef1a	2	10	8	10-2-8	Spleen	19.57
	P02	SYBR	Ef1a	2	10	8	10-2-8	Spleen	19.31	19.44	19.1725
	A03	SYBR	Ef1a	3	10	1	10-3-1	Spleen	19.49
	B03	SYBR	Ef1a	3	10	1	10-3-1	Spleen	19.16	19.325
	C03	SYBR	Ef1a	3	10	2	10-3-2	Spleen	20.91
	D03	SYBR	Ef1a	3	10	2	10-3-2	Spleen	20.95	20.93
	E03	SYBR	Ef1a	3	10	3	10-3-3	Spleen	18.67
	F03	SYBR	Ef1a	3	10	3	10-3-3	Spleen	18.58	18.625
	G03	SYBR	Ef1a	3	10	4	10-3-4	Spleen	18.14
	H03	SYBR	Ef1a	3	10	4	10-3-4	Spleen	18.13	18.135
	I03	SYBR	Ef1a	3	10	5	10-3-5	Spleen	18.79
	J03	SYBR	Ef1a	3	10	5	10-3-5	Spleen	18.9	18.845
	K03	SYBR	Ef1a	3	10	6	10-3-6	Spleen	18.73
	L03	SYBR	Ef1a	3	10	6	10-3-6	Spleen	18.9	18.815
	M03	SYBR	Ef1a	3	10	7	10-3-7	Spleen	18.13
	N03	SYBR	Ef1a	3	10	7	10-3-7	Spleen	18.46	18.295
	O03	SYBR	Ef1a	3	10	8	10-3-8	Spleen	18.72
	P03	SYBR	Ef1a	3	10	8	10-3-8	Spleen	18.48	18.6	18.9462
	A04	SYBR	Ef1a	4	10	1	10-4-1	Spleen	19.27
	B04	SYBR	Ef1a	4	10	1	10-4-1	Spleen	18.9	19.085
	C04	SYBR	Ef1a	4	10	2	10-4-2	Spleen	18.88
	D04	SYBR	Ef1a	4	10	2	10-4-2	Spleen	18.58	18.73
	E04	SYBR	Ef1a	4	10	3	10-4-3	Spleen	19.5
	F04	SYBR	Ef1a	4	10	3	10-4-3	Spleen	19.47	19.485
	G04	SYBR	Ef1a	4	10	4	10-4-4	Spleen	19.31
	H04	SYBR	Ef1a	4	10	4	10-4-4	Spleen	19.2	19.255
	I04	SYBR	Ef1a	4	10	5	10-4-5	Spleen	18.05
	J04	SYBR	Ef1a	4	10	5	10-4-5	Spleen	18.23	18.14
	K04	SYBR	Ef1a	4	10	6	10-4-6	Spleen	18.35
	L04	SYBR	Ef1a	4	10	6	10-4-6	Spleen	18.31	18.33
	M04	SYBR	Ef1a	4	10	7	10-4-7	Spleen	18.06
	N04	SYBR	Ef1a	4	10	7	10-4-7	Spleen	18.38	18.22
	O04	SYBR	Ef1a	4	10	8	10-4-8	Spleen	19.13
	P04	SYBR	Ef1a	4	10	8	10-4-8	Spleen	18.6	18.865	18.7638
	A05	SYBR	Ef1a	5	10	1	10-5-1	Spleen	18.88
	B05	SYBR	Ef1a	5	10	1	10-5-1	Spleen	18.66	18.77
	C05	SYBR	Ef1a	5	10	2	10-5-2	Spleen	18.74
	D05	SYBR	Ef1a	5	10	2	10-5-2	Spleen	18.77	18.755
	E05	SYBR	Ef1a	5	10	3	10-5-3	Spleen	18.23
	F05	SYBR	Ef1a	5	10	3	10-5-3	Spleen	18.28	18.255
	G05	SYBR	Ef1a	5	10	4	10-5-4	Spleen	18.9
	H05	SYBR	Ef1a	5	10	4	10-5-4	Spleen	18.88	18.89
	I05	SYBR	Ef1a	5	10	5	10-5-5	Spleen	18.05
	J05	SYBR	Ef1a	5	10	5	10-5-5	Spleen	18.03	18.04
	K05	SYBR	Ef1a	5	10	6	10-5-6	Spleen	18.93
	L05	SYBR	Ef1a	5	10	6	10-5-6	Spleen	19.17	19.05
	M05	SYBR	Ef1a	5	10	7	10-5-7	Spleen	19.95
	N05	SYBR	Ef1a	5	10	7	10-5-7	Spleen	20.1	20.025
	O05	SYBR	Ef1a	5	10	8	10-5-8	Spleen	18.53
	P05	SYBR	Ef1a	5	10	8	10-5-8	Spleen	18.56	18.545	18.7912
	A06	SYBR	Ef1a	1	12	1	12-1-1	Spleen	20.69
	B06	SYBR	Ef1a	1	12	1	12-1-1	Spleen	20.42	20.555
	C06	SYBR	Ef1a	1	12	2	12-1-2	Spleen	19.11
	D06	SYBR	Ef1a	1	12	2	12-1-2	Spleen	19.07	19.09
	E06	SYBR	Ef1a	1	12	3	12-1-3	Spleen	19.1
	F06	SYBR	Ef1a	1	12	3	12-1-3	Spleen	19.16	19.13
	G06	SYBR	Ef1a	1	12	4	12-1-4	Spleen	18.79
	H06	SYBR	Ef1a	1	12	4	12-1-4	Spleen	18.94	18.865
	I06	SYBR	Ef1a	1	12	5	12-1-5	Spleen	18.17
	J06	SYBR	Ef1a	1	12	5	12-1-5	Spleen	18.39	18.28
	K06	SYBR	Ef1a	1	12	6	12-1-6	Spleen	18.45
	L06	SYBR	Ef1a	1	12	6	12-1-6	Spleen	18.45	18.45
	M06	SYBR	Ef1a	1	12	7	12-1-7	Spleen	19.16
	N06	SYBR	Ef1a	1	12	7	12-1-7	Spleen	19.34	19.25
	O06	SYBR	Ef1a	1	12	8	12-1-8	Spleen	18.29
	P06	SYBR	Ef1a	1	12	8	12-1-8	Spleen	18.24	18.265	18.9856
	A07	SYBR	Ef1a	2	12	1	12-2-1	Spleen	18.63
	B07	SYBR	Ef1a	2	12	1	12-2-1	Spleen	18.5	18.565
	C07	SYBR	Ef1a	2	12	2	12-2-2	Spleen	17.54
	D07	SYBR	Ef1a	2	12	2	12-2-2	Spleen	17.54	17.54
	E07	SYBR	Ef1a	2	12	3	12-2-3	Spleen	17.44
	F07	SYBR	Ef1a	2	12	3	12-2-3	Spleen	17.52	17.48
	G07	SYBR	Ef1a	2	12	4	12-2-4	Spleen	17.66
	H07	SYBR	Ef1a	2	12	4	12-2-4	Spleen	17.91	17.785
	I07	SYBR	Ef1a	2	12	5	12-2-5	Spleen	18.74
	J07	SYBR	Ef1a	2	12	5	12-2-5	Spleen	18.93	18.835
	K07	SYBR	Ef1a	2	12	6	12-2-6	Spleen	18.41
	L07	SYBR	Ef1a	2	12	6	12-2-6	Spleen	18.42	18.415
	M07	SYBR	Ef1a	2	12	7	12-2-7	Spleen	17.82
	N07	SYBR	Ef1a	2	12	7	12-2-7	Spleen	18.13	17.975
	O07	SYBR	Ef1a	2	12	8	12-2-8	Spleen	18.3
	P07	SYBR	Ef1a	2	12	8	12-2-8	Spleen	19.01	18.655	18.1562
	A08	SYBR	Ef1a	3	12	1	12-3-1	Spleen	18.33
	B08	SYBR	Ef1a	3	12	1	12-3-1	Spleen	18.15	18.24
	C08	SYBR	Ef1a	3	12	2	12-3-2	Spleen	17.66
	D08	SYBR	Ef1a	3	12	2	12-3-2	Spleen	17.63	17.645
	E08	SYBR	Ef1a	3	12	3	12-3-3	Spleen	17.49
	F08	SYBR	Ef1a	3	12	3	12-3-3	Spleen	17.49	17.49
	G08	SYBR	Ef1a	3	12	4	12-3-4	Spleen	17.5
	H08	SYBR	Ef1a	3	12	4	12-3-4	Spleen	17.73	17.615
	I08	SYBR	Ef1a	3	12	5	12-3-5	Spleen	17.97
	J08	SYBR	Ef1a	3	12	5	12-3-5	Spleen	18.04	18.005
	K08	SYBR	Ef1a	3	12	6	12-3-6	Spleen	17.27
	L08	SYBR	Ef1a	3	12	6	12-3-6	Spleen	17.35	17.31
	M08	SYBR	Ef1a	3	12	7	12-3-7	Spleen	18.57
	N08	SYBR	Ef1a	3	12	7	12-3-7	Spleen	18.76	18.665
	O08	SYBR	Ef1a	3	12	8	12-3-8	Spleen	17.61
	P08	SYBR	Ef1a	3	12	8	12-3-8	Spleen	17.75	17.68	17.8313
	A09	SYBR	Ef1a	4	12	1	12-4-1	Spleen	17.71
	B09	SYBR	Ef1a	4	12	1	12-4-1	Spleen	17.52	17.615
	C09	SYBR	Ef1a	4	12	2	12-4-2	Spleen	17.59
	D09	SYBR	Ef1a	4	12	2	12-4-2	Spleen	17.51	17.55
	E09	SYBR	Ef1a	4	12	3	12-4-3	Spleen	17.06
	F09	SYBR	Ef1a	4	12	3	12-4-3	Spleen	17.04	17.05
	G09	SYBR	Ef1a	4	12	4	12-4-4	Spleen	17.33
	H09	SYBR	Ef1a	4	12	4	12-4-4	Spleen	17.36	17.345
	I09	SYBR	Ef1a	4	12	5	12-4-5	Spleen	16.57
	J09	SYBR	Ef1a	4	12	5	12-4-5	Spleen	16.87	16.72
	K09	SYBR	Ef1a	4	12	6	12-4-6	Spleen	18.63
	L09	SYBR	Ef1a	4	12	6	12-4-6	Spleen	18.51	18.57
	M09	SYBR	Ef1a	4	12	7	12-4-7	Spleen	21.19
	N09	SYBR	Ef1a	4	12	7	12-4-7	Spleen	21.51	21.35
	O09	SYBR	Ef1a	4	12	8	12-4-8	Spleen	18.57
	P09	SYBR	Ef1a	4	12	8	12-4-8	Spleen	18.85	18.71	18.1137
	A10	SYBR	Ef1a	5A	12	1	12-5A-1	Spleen	18.35
	B10	SYBR	Ef1a	5A	12	1	12-5A-1	Spleen	18.05	18.2
	C10	SYBR	Ef1a	5A	12	2	12-5A-2	Spleen	18.06
	D10	SYBR	Ef1a	5A	12	2	12-5A-2	Spleen	17.77	17.915
	E10	SYBR	Ef1a	5A	12	3	12-5A-3	Spleen	17.52
	F10	SYBR	Ef1a	5A	12	3	12-5A-3	Spleen	17.7	17.61
	G10	SYBR	Ef1a	5A	12	4	12-5A-4	Spleen	17.52
	H10	SYBR	Ef1a	5A	12	4	12-5A-4	Spleen	17.61	17.565
	I10	SYBR	Ef1a	5A	12	5	12-5A-5	Spleen	17.69
	J10	SYBR	Ef1a	5A	12	5	12-5A-5	Spleen	17.86	17.775
	K10	SYBR	Ef1a	5A	12	6	12-5A-6	Spleen	17.96
	L10	SYBR	Ef1a	5A	12	6	12-5A-6	Spleen	18.06	18.01
	M10	SYBR	Ef1a	5A	12	7	12-5A-7	Spleen	17.14
	N10	SYBR	Ef1a	5A	12	7	12-5A-7	Spleen	17.76	17.45
	O10	SYBR	Ef1a	5A	12	8	12-5A-8	Spleen	18.07
	P10	SYBR	Ef1a	5A	12	8	12-5A-8	Spleen	17.92	17.995	17.815
	A11	SYBR	Ef1a	5B	12	1	12-5B-1	Spleen	17.85
	B11	SYBR	Ef1a	5B	12	1	12-5B-1	Spleen	17.79	17.82
	C11	SYBR	Ef1a	5B	12	2	12-5B-2	Spleen	17.86
	D11	SYBR	Ef1a	5B	12	2	12-5B-2	Spleen	17.7	17.78
	E11	SYBR	Ef1a	5B	12	3	12-5B-3	Spleen	17.88
	F11	SYBR	Ef1a	5B	12	3	12-5B-3	Spleen	17.74	17.81
	G11	SYBR	Ef1a	5B	12	4	12-5B-4	Spleen	17.56
	H11	SYBR	Ef1a	5B	12	4	12-5B-4	Spleen	17.98	17.77
	I11	SYBR	Ef1a	5B	12	5	12-5B-5	Spleen	18.32
	J11	SYBR	Ef1a	5B	12	5	12-5B-5	Spleen	18.47	18.395
	K11	SYBR	Ef1a	5B	12	6	12-5B-6	Spleen	20.08
	L11	SYBR	Ef1a	5B	12	6	12-5B-6	Spleen	19.96	20.02
	M11	SYBR	Ef1a	5B	12	7	12-5B-7	Spleen	18.13
	N11	SYBR	Ef1a	5B	12	7	12-5B-7	Spleen	18.36	18.245
	O11	SYBR	Ef1a	5B	12	8	12-5B-8	Spleen	22.93
	P11	SYBR	Ef1a	5B	12	8	12-5B-8	Spleen	23.32	23.125	18.8706
	A12	SYBR	Ef1a	1	15	1	15-1-1	Spleen	18.12
	B12	SYBR	Ef1a	1	15	1	15-1-1	Spleen	18.19	18.155
	C12	SYBR	Ef1a	1	15	2	15-1-2	Spleen	18.33
	D12	SYBR	Ef1a	1	15	2	15-1-2	Spleen	18.28	18.305
	E12	SYBR	Ef1a	1	15	3	15-1-3	Spleen	18.24
	F12	SYBR	Ef1a	1	15	3	15-1-3	Spleen	18.29	18.265
	G12	SYBR	Ef1a	1	15	4	15-1-4	Spleen	18.69
	H12	SYBR	Ef1a	1	15	4	15-1-4	Spleen	18.77	18.73
	I12	SYBR	Ef1a	1	15	5	15-1-5	Spleen	18.77
	J12	SYBR	Ef1a	1	15	5	15-1-5	Spleen	18.39	18.58
	K12	SYBR	Ef1a	1	15	6	15-1-6	Spleen	18.83
	L12	SYBR	Ef1a	1	15	6	15-1-6	Spleen	19.05	18.94
	M12	SYBR	Ef1a	1	15	7	15-1-7	Spleen	18.73
	N12	SYBR	Ef1a	1	15	7	15-1-7	Spleen	19.09	18.91
	O12	SYBR	Ef1a	1	15	8	15-1-8	Spleen	17.79
	P12	SYBR	Ef1a	1	15	8	15-1-8	Spleen	18.1	17.945	18.4787
	A13	SYBR	Ef1a	2	15	1	15-2-1	Spleen	18.77
	B13	SYBR	Ef1a	2	15	1	15-2-1	Spleen	18.48	18.625
	C13	SYBR	Ef1a	2	15	2	15-2-2	Spleen	18.84
	D13	SYBR	Ef1a	2	15	2	15-2-2	Spleen	18.79	18.815
	E13	SYBR	Ef1a	2	15	3	15-2-3	Spleen	17.74
	F13	SYBR	Ef1a	2	15	3	15-2-3	Spleen	17.78	17.76
	G13	SYBR	Ef1a	2	15	4	15-2-4	Spleen	18.43
	H13	SYBR	Ef1a	2	15	4	15-2-4	Spleen	18.39	18.41
	I13	SYBR	Ef1a	2	15	5	15-2-5	Spleen	19.64
	J13	SYBR	Ef1a	2	15	5	15-2-5	Spleen	19.39	19.515
	K13	SYBR	Ef1a	2	15	6	15-2-6	Spleen	18.63
	L13	SYBR	Ef1a	2	15	6	15-2-6	Spleen	18.37	18.5
	M13	SYBR	Ef1a	2	15	7	15-2-7	Spleen	17.94
	N13	SYBR	Ef1a	2	15	7	15-2-7	Spleen	17.94	17.94
	O13	SYBR	Ef1a	2	15	8	15-2-8	Spleen	19.74
	P13	SYBR	Ef1a	2	15	8	15-2-8	Spleen	20.34	20.04	18.7006
	A14	SYBR	Ef1a	3	15	1	15-3-1	Spleen	18.67
	B14	SYBR	Ef1a	3	15	1	15-3-1	Spleen	18.37	18.52
	C14	SYBR	Ef1a	3	15	2	15-3-2	Spleen	17.86
	D14	SYBR	Ef1a	3	15	2	15-3-2	Spleen	17.8	17.83
	E14	SYBR	Ef1a	3	15	3	15-3-3	Spleen	18.29
	F14	SYBR	Ef1a	3	15	3	15-3-3	Spleen	18.24	18.265
	G14	SYBR	Ef1a	3	15	4	15-3-4	Spleen	17.63
	H14	SYBR	Ef1a	3	15	4	15-3-4	Spleen	18.25	17.94
	I14	SYBR	Ef1a	3	15	5	15-3-5	Spleen	18.02
	J14	SYBR	Ef1a	3	15	5	15-3-5	Spleen	18.24	18.13
	K14	SYBR	Ef1a	3	15	6	15-3-6	Spleen	18.01
	L14	SYBR	Ef1a	3	15	6	15-3-6	Spleen	17.64	17.825
	M14	SYBR	Ef1a	3	15	7	15-3-7	Spleen	17.85
	N14	SYBR	Ef1a	3	15	7	15-3-7	Spleen	17.96	17.905
	O14	SYBR	Ef1a	3	15	8	15-3-8	Spleen	17.45
	P14	SYBR	Ef1a	3	15	8	15-3-8	Spleen	17.51	17.48	17.9869
	A15	SYBR	Ef1a	4	15	1	15-4-1	Spleen	18.15
	B15	SYBR	Ef1a	4	15	1	15-4-1	Spleen	18.1	18.125
	C15	SYBR	Ef1a	4	15	2	15-4-2	Spleen	18.09
	D15	SYBR	Ef1a	4	15	2	15-4-2	Spleen	18.12	18.105
	E15	SYBR	Ef1a	4	15	3	15-4-3	Spleen	18.36
	F15	SYBR	Ef1a	4	15	3	15-4-3	Spleen	18.49	18.425
	G15	SYBR	Ef1a	4	15	4	15-4-4	Spleen	18.29
	H15	SYBR	Ef1a	4	15	4	15-4-4	Spleen	18.19	18.24
	I15	SYBR	Ef1a	4	15	5	15-4-5	Spleen	18.06
	J15	SYBR	Ef1a	4	15	5	15-4-5	Spleen	18.14	18.1
	K15	SYBR	Ef1a	4	15	6	15-4-6	Spleen	17.91
	L15	SYBR	Ef1a	4	15	6	15-4-6	Spleen	17.61	17.76
	M15	SYBR	Ef1a	4	15	7	15-4-7	Spleen	17.37
	N15	SYBR	Ef1a	4	15	7	15-4-7	Spleen	17.44	17.405
	O15	SYBR	Ef1a	4	15	8	15-4-8	Spleen	18.29
	P15	SYBR	Ef1a	4	15	8	15-4-8	Spleen	18.33	18.31	18.0587
	A16	SYBR	Ef1a	5A	15	1	15-5A-1	Spleen	18.8
	B16	SYBR	Ef1a	5A	15	1	15-5A-1	Spleen	18.75	18.775
	C16	SYBR	Ef1a	5A	15	2	15-5A-2	Spleen	18.14
	D16	SYBR	Ef1a	5A	15	2	15-5A-2	Spleen	18.19	18.165
	E16	SYBR	Ef1a	5A	15	3	15-5A-3	Spleen	18.17
	F16	SYBR	Ef1a	5A	15	3	15-5A-3	Spleen	18.16	18.165
	G16	SYBR	Ef1a	5A	15	4	15-5A-4	Spleen	25.17
	H16	SYBR	Ef1a	5A	15	4	15-5A-4	Spleen	25.34	25.255
	I16	SYBR	Ef1a	5A	15	5	15-5A-5	Spleen	18.88
	J16	SYBR	Ef1a	5A	15	5	15-5A-5	Spleen	18.74	18.81
	K16	SYBR	Ef1a	5A	15	6	15-5A-6	Spleen	17.66
	L16	SYBR	Ef1a	5A	15	6	15-5A-6	Spleen	17.89	17.775
	M16	SYBR	Ef1a	5A	15	7	15-5A-7	Spleen	20.77
	N16	SYBR	Ef1a	5A	15	7	15-5A-7	Spleen	20.8	20.785
	O16	SYBR	Ef1a	5A	15	8	15-5A-8	Spleen	18.02
	P16	SYBR	Ef1a	5A	15	8	15-5A-8	Spleen	18.02	18.02	19.4688
	A17	SYBR	Ef1a	5B	15	1	15-5B-1	Spleen	18.63
	B17	SYBR	Ef1a	5B	15	1	15-5B-1	Spleen	18.86	18.745
	C17	SYBR	Ef1a	5B	15	2	15-5B-2	Spleen	18.23
	D17	SYBR	Ef1a	5B	15	2	15-5B-2	Spleen	18.1	18.165
	E17	SYBR	Ef1a	5B	15	3	15-5B-3	Spleen	18.34
	F17	SYBR	Ef1a	5B	15	3	15-5B-3	Spleen	18.52	18.43
	G17	SYBR	Ef1a	5B	15	4	15-5B-4	Spleen	18.35
	H17	SYBR	Ef1a	5B	15	4	15-5B-4	Spleen	18.53	18.44
	I17	SYBR	Ef1a	5B	15	5	15-5B-5	Spleen	17.54
	J17	SYBR	Ef1a	5B	15	5	15-5B-5	Spleen	17.8	17.67
	K17	SYBR	Ef1a	5B	15	6	15-5B-6	Spleen	17.95
	L17	SYBR	Ef1a	5B	15	6	15-5B-6	Spleen	18.19	18.07
	M17	SYBR	Ef1a	5B	15	7	15-5B-7	Spleen	17.78
	N17	SYBR	Ef1a	5B	15	7	15-5B-7	Spleen	17.87	17.825
	O17	SYBR	Ef1a	5B	15	8	15-5B-8	Spleen	17.54
	P17	SYBR	Ef1a	5B	15	8	15-5B-8	Spleen	17.8	17.67	18.1269
	A18	SYBR	Ef1a	1	18	1	18-1-1	Spleen	17.46
	B18	SYBR	Ef1a	1	18	1	18-1-1	Spleen	17.5	17.48
	C18	SYBR	Ef1a	1	18	2	18-1-2	Spleen	17.94
	D18	SYBR	Ef1a	1	18	2	18-1-2	Spleen	18.09	18.015
	E18	SYBR	Ef1a	1	18	3	18-1-3	Spleen	17.77
	F18	SYBR	Ef1a	1	18	3	18-1-3	Spleen	18.16	17.965
	G18	SYBR	Ef1a	1	18	4	18-1-4	Spleen	16.11
	H18	SYBR	Ef1a	1	18	4	18-1-4	Spleen	17.22	16.665
	I18	SYBR	Ef1a	1	18	5	18-1-5	Spleen	18.41
	J18	SYBR	Ef1a	1	18	5	18-1-5	Spleen	18.52	18.465
	K18	SYBR	Ef1a	1	18	6	18-1-6	Spleen	18.26
	L18	SYBR	Ef1a	1	18	6	18-1-6	Spleen	18.26	18.26
	M18	SYBR	Ef1a	1	18	7	18-1-7	Spleen	17.56
	N18	SYBR	Ef1a	1	18	7	18-1-7	Spleen	17.92	17.74
	O18	SYBR	Ef1a	1	18	8	18-1-8	Spleen	17.76
	P18	SYBR	Ef1a	1	18	8	18-1-8	Spleen	18.02	17.89	17.81
	A19	SYBR	Ef1a	2	18	1	18-2-1	Spleen	18.74
	B19	SYBR	Ef1a	2	18	1	18-2-1	Spleen	18.74	18.74
	C19	SYBR	Ef1a	2	18	2	18-2-2	Spleen	17.81
	D19	SYBR	Ef1a	2	18	2	18-2-2	Spleen	17.73	17.77
	E19	SYBR	Ef1a	2	18	3	18-2-3	Spleen	18.69
	F19	SYBR	Ef1a	2	18	3	18-2-3	Spleen	18.82	18.755
	G19	SYBR	Ef1a	2	18	4	18-2-4	Spleen	18.04
	H19	SYBR	Ef1a	2	18	4	18-2-4	Spleen	18.38	18.21
	I19	SYBR	Ef1a	2	18	5	18-2-5	Spleen	18.01
	J19	SYBR	Ef1a	2	18	5	18-2-5	Spleen	18.13	18.07
	K19	SYBR	Ef1a	2	18	6	18-2-6	Spleen	19.19
	L19	SYBR	Ef1a	2	18	6	18-2-6	Spleen	19.14	19.165
	M19	SYBR	Ef1a	2	18	7	18-2-7	Spleen	20.87
	N19	SYBR	Ef1a	2	18	7	18-2-7	Spleen	21	20.935
	O19	SYBR	Ef1a	2	18	8	18-2-8	Spleen	18.26
	P19	SYBR	Ef1a	2	18	8	18-2-8	Spleen	18.32	18.29	18.7419
	A20	SYBR	Ef1a	3	18	1	18-3-1	Spleen	17.64
	B20	SYBR	Ef1a	3	18	1	18-3-1	Spleen	17.8	17.72
	C20	SYBR	Ef1a	3	18	2	18-3-2	Spleen	17.74
	D20	SYBR	Ef1a	3	18	2	18-3-2	Spleen	17.7	17.72
	E20	SYBR	Ef1a	3	18	3	18-3-3	Spleen	17.22
	F20	SYBR	Ef1a	3	18	3	18-3-3	Spleen	17.4	17.31
	G20	SYBR	Ef1a	3	18	4	18-3-4	Spleen	17.6
	H20	SYBR	Ef1a	3	18	4	18-3-4	Spleen	18.26	17.93
	I20	SYBR	Ef1a	3	18	5	18-3-5	Spleen	17.46
	J20	SYBR	Ef1a	3	18	5	18-3-5	Spleen	17.46	17.46
	K20	SYBR	Ef1a	3	18	6	18-3-6	Spleen	17.51
	L20	SYBR	Ef1a	3	18	6	18-3-6	Spleen	17.37	17.44
	M20	SYBR	Ef1a	3	18	7	18-3-7	Spleen	17.61
	N20	SYBR	Ef1a	3	18	7	18-3-7	Spleen	17.52	17.565
	O20	SYBR	Ef1a	3	18	8	18-3-8	Spleen	19.27
	P20	SYBR	Ef1a	3	18	8	18-3-8	Spleen	19.16	19.215	17.795
	A21	SYBR	Ef1a	4	18	1	18-4-1	Spleen	17.87
	B21	SYBR	Ef1a	4	18	1	18-4-1	Spleen	17.98	17.925
	C21	SYBR	Ef1a	4	18	2	18-4-2	Spleen	18.17
	D21	SYBR	Ef1a	4	18	2	18-4-2	Spleen	18.14	18.155
	E21	SYBR	Ef1a	4	18	3	18-4-3	Spleen	18.15
	F21	SYBR	Ef1a	4	18	3	18-4-3	Spleen	18.28	18.215
	G21	SYBR	Ef1a	4	18	4	18-4-4	Spleen	19.06
	H21	SYBR	Ef1a	4	18	4	18-4-4	Spleen	19.22	19.14
	I21	SYBR	Ef1a	4	18	5	18-4-5	Spleen	18.01
	J21	SYBR	Ef1a	4	18	5	18-4-5	Spleen	18.12	18.065
	K21	SYBR	Ef1a	4	18	6	18-4-6	Spleen	17.52
	L21	SYBR	Ef1a	4	18	6	18-4-6	Spleen	18.2	17.86
	M21	SYBR	Ef1a	4	18	7	18-4-7	Spleen	17.66
	N21	SYBR	Ef1a	4	18	7	18-4-7	Spleen	18.14	17.9
	O21	SYBR	Ef1a	4	18	8	18-4-8	Spleen	17.77
	P21	SYBR	Ef1a	4	18	8	18-4-8	Spleen	18.16	17.965	18.1531
	A22	SYBR	Ef1a	5A	18	1	18-5A-1	Spleen	18.27
	B22	SYBR	Ef1a	5A	18	1	18-5A-1	Spleen	18.63	18.45
	C22	SYBR	Ef1a	5A	18	2	18-5A-2	Spleen	18.1
	D22	SYBR	Ef1a	5A	18	2	18-5A-2	Spleen	18.15	18.125
	E22	SYBR	Ef1a	5A	18	3	18-5A-3	Spleen	17.95
	F22	SYBR	Ef1a	5A	18	3	18-5A-3	Spleen	18.12	18.035
	G22	SYBR	Ef1a	5A	18	4	18-5A-4	Spleen	18.01
	H22	SYBR	Ef1a	5A	18	4	18-5A-4	Spleen	18.15	18.08
	I22	SYBR	Ef1a	5A	18	5	18-5A-5	Spleen	18.07
	J22	SYBR	Ef1a	5A	18	5	18-5A-5	Spleen	18.19	18.13
	K22	SYBR	Ef1a	5A	18	6	18-5A-6	Spleen	17.92
	L22	SYBR	Ef1a	5A	18	6	18-5A-6	Spleen	17.99	17.955
	M22	SYBR	Ef1a	5A	18	7	18-5A-7	Spleen	18.49
	N22	SYBR	Ef1a	5A	18	7	18-5A-7	Spleen	18.63	18.56
	O22	SYBR	Ef1a	5A	18	8	18-5A-8	Spleen	18.19
	P22	SYBR	Ef1a	5A	18	8	18-5A-8	Spleen	18.84	18.515	18.2312
	A23	SYBR	Ef1a	5B	18	1	18-5B-1	Spleen	17.84
	B23	SYBR	Ef1a	5B	18	1	18-5B-1	Spleen	17.89	17.865
	C23	SYBR	Ef1a	5B	18	2	18-5B-2	Spleen	18.32
	D23	SYBR	Ef1a	5B	18	2	18-5B-2	Spleen	18.42	18.37
	E23	SYBR	Ef1a	5B	18	3	18-5B-3	Spleen	17.76
	F23	SYBR	Ef1a	5B	18	3	18-5B-3	Spleen	18.14	17.95
	G23	SYBR	Ef1a	5B	18	4	18-5B-4	Spleen	19.02
	H23	SYBR	Ef1a	5B	18	4	18-5B-4	Spleen	18.42	18.72
	I23	SYBR	Ef1a	5B	18	5	18-5B-5	Spleen	17.89
	J23	SYBR	Ef1a	5B	18	5	18-5B-5	Spleen	18.15	18.02
	K23	SYBR	Ef1a	5B	18	6	18-5B-6	Spleen	19.24
	L23	SYBR	Ef1a	5B	18	6	18-5B-6	Spleen	19.78	19.51
	M23	SYBR	Ef1a	5B	18	7	18-5B-7	Spleen	18.69
	N23	SYBR	Ef1a	5B	18	7	18-5B-7	Spleen	18.85	18.77
	O23	SYBR	Ef1a	5B	18	8	18-5B-8	Spleen	19.78
	P23	SYBR	Ef1a	5B	18	8	18-5B-8	Spleen	20.08	19.93	18.6419
	B24	SYBR	Ef1a		Neg Ctrl			Spleen	N/A
	A24	SYBR	Ef1a		Pos Ctrl		vann	Gill	18.35

## Sheet: CD8a
	Well	Fluor	Target	Content	Sample	Biological Set Name	Cq	Cq mean	Mean Group	Cq EF1a	Cq mean EF1a		dCt		ddCt		2^-ddCt
	A01	SYBR	CD8a	Unkn	10-1-1	Spleen	25.3711			19.28
	B01	SYBR	CD8a	Unkn	10-1-1	Spleen	25.7132	25.5422		19.49	19.385		6.15716		-1.90284		3.73948
	C01	SYBR	CD8a	Unkn	10-1-2	Spleen	25.7077			19.64
	D01	SYBR	CD8a	Unkn	10-1-2	Spleen	26.3415	26.0246		20.15	19.895		6.12957		-1.93043		3.81169
	E01	SYBR	CD8a	Unkn	10-1-3	Spleen	25.4004			19.4
	F01	SYBR	CD8a	Unkn	10-1-3	Spleen	25.2364	25.3184		19.12	19.26		6.05839		-2.00161		4.00446
	G01	SYBR	CD8a	Unkn	10-1-4	Spleen	26.2182			19.99
	H01	SYBR	CD8a	Unkn	10-1-4	Spleen	26.6225	26.4204		20.44	20.215		6.2054		-1.8546		3.61652
	I01	SYBR	CD8a	Unkn	10-1-5	Spleen	24.3082			19.1
	J01	SYBR	CD8a	Unkn	10-1-5	Spleen	24.5671	24.4376		19.39	19.245		5.19264		-2.86736		7.29729
	K01	SYBR	CD8a	Unkn	10-1-6	Spleen	25.5825			20.02
	L01	SYBR	CD8a	Unkn	10-1-6	Spleen	25.6766	25.6296		20.13	20.075		5.55459		-2.50541		5.6781
	M01	SYBR	CD8a	Unkn	10-1-7	Spleen	24.6415			18.96
	N01	SYBR	CD8a	Unkn	10-1-7	Spleen	24.5265	24.584		19.07	19.015		5.56903		-2.49097		5.62158
	O01	SYBR	CD8a	Unkn	10-1-8	Spleen	25.3234			19.31
	P01	SYBR	CD8a	Unkn	10-1-8	Spleen	25.2177	25.2706	25.4034	19.21	19.26		6.01059	5.85967	-2.04941		4.13936	4.73856
	A02	SYBR	CD8a	Unkn	10-2-1	Spleen	26.464			19.43
	B02	SYBR	CD8a	Unkn	10-2-1	Spleen	26.2823	26.3731		19.18	19.305		7.06811		-0.99189		1.98879
	C02	SYBR	CD8a	Unkn	10-2-2	Spleen	27.944			19.45
	D02	SYBR	CD8a	Unkn	10-2-2	Spleen	27.6794	27.8117		19.42	19.435		8.37669		0.31669		0.80291
	E02	SYBR	CD8a	Unkn	10-2-3	Spleen	26.5035			18.6
	F02	SYBR	CD8a	Unkn	10-2-3	Spleen	26.9178	26.7106		19.06	18.83		7.88065		-0.179352		1.13238
	G02	SYBR	CD8a	Unkn	10-2-4	Spleen	28.0451			19.2
	H02	SYBR	CD8a	Unkn	10-2-4	Spleen	27.8661	27.9556		19.1	19.15		8.8056		0.745601		0.596419
	I02	SYBR	CD8a	Unkn	10-2-5	Spleen	26.2085			18.57
	J02	SYBR	CD8a	Unkn	10-2-5	Spleen	26.4498	26.3291		18.79	18.68		7.64914		-0.410862		1.32948
	K02	SYBR	CD8a	Unkn	10-2-6	Spleen	25.9098			19.79
	L02	SYBR	CD8a	Unkn	10-2-6	Spleen	25.8393	25.8745		19.5	19.645		6.22953		-1.83047		3.55654
	M02	SYBR	CD8a	Unkn	10-2-7	Spleen	26.3649			19.04
	N02	SYBR	CD8a	Unkn	10-2-7	Spleen	26.1981	26.2815		18.75	18.895		7.38649		-0.673515		1.59495
	O02	SYBR	CD8a	Unkn	10-2-8	Spleen	27.5611			19.57
	P02	SYBR	CD8a	Unkn	10-2-8	Spleen	27.314	27.4375	26.8467	19.31	19.44		7.99755	7.67422	-0.0624538		1.04424	1.50571
	A03	SYBR	CD8a	Unkn	10-3-1	Spleen	28.1126			19.49
	B03	SYBR	CD8a	Unkn	10-3-1	Spleen	27.8966	28.0046		19.16	19.325		8.6796		0.619602		0.65085
	C03	SYBR	CD8a	Unkn	10-3-2	Spleen	26.704			20.91
	D03	SYBR	CD8a	Unkn	10-3-2	Spleen	26.5765	26.6403		20.95	20.93		5.71025		-2.34975		5.09735
	E03	SYBR	CD8a	Unkn	10-3-3	Spleen	27.1667			18.67
	F03	SYBR	CD8a	Unkn	10-3-3	Spleen	27.1912	27.179		18.58	18.625		8.55396		0.49396		0.710073
	G03	SYBR	CD8a	Unkn	10-3-4	Spleen	26.2818			18.14
	H03	SYBR	CD8a	Unkn	10-3-4	Spleen	26.2234	26.2526		18.13	18.135		8.11761		0.0576107		0.960854
	I03	SYBR	CD8a	Unkn	10-3-5	Spleen	26.728			18.79
	J03	SYBR	CD8a	Unkn	10-3-5	Spleen	26.7734	26.7507		18.9	18.845		7.90569		-0.154306		1.11289
	K03	SYBR	CD8a	Unkn	10-3-6	Spleen	25.916			18.73
	L03	SYBR	CD8a	Unkn	10-3-6	Spleen	26.1322	26.0241		18.9	18.815		7.20908		-0.850915		1.80364
	M03	SYBR	CD8a	Unkn	10-3-7	Spleen	26.0075			18.13
	N03	SYBR	CD8a	Unkn	10-3-7	Spleen	26.351	26.1792		18.46	18.295		7.88424		-0.175758		1.12956
	O03	SYBR	CD8a	Unkn	10-3-8	Spleen	26.1398			18.72
	P03	SYBR	CD8a	Unkn	10-3-8	Spleen	25.8762	26.008	26.6298	18.48	18.6		7.40801	7.68356	-0.651987		1.57133	1.62957
	A04	SYBR	CD8a	Unkn	10-4-1	Spleen	26.3965			19.27
	B04	SYBR	CD8a	Unkn	10-4-1	Spleen	26.174	26.2852		18.9	19.085		7.20025		-0.859752		1.81473
	C04	SYBR	CD8a	Unkn	10-4-2	Spleen	26.3879			18.88
	D04	SYBR	CD8a	Unkn	10-4-2	Spleen	26.026	26.2069		18.58	18.73		7.47694		-0.583062		1.49803
	E04	SYBR	CD8a	Unkn	10-4-3	Spleen	28.2394			19.5
	F04	SYBR	CD8a	Unkn	10-4-3	Spleen	28.1454	28.1924		19.47	19.485		8.70737		0.647371		0.638443
	G04	SYBR	CD8a	Unkn	10-4-4	Spleen	27.054			19.31
	H04	SYBR	CD8a	Unkn	10-4-4	Spleen	27.0799	27.0669		19.2	19.255		7.81194		-0.248064		1.18761
	I04	SYBR	CD8a	Unkn	10-4-5	Spleen	26.2334			18.05
	J04	SYBR	CD8a	Unkn	10-4-5	Spleen	26.4919	26.3627		18.23	18.14		8.22265		0.162655		0.89338
	K04	SYBR	CD8a	Unkn	10-4-6	Spleen	26.6366			18.35
	L04	SYBR	CD8a	Unkn	10-4-6	Spleen	26.7492	26.6929		18.31	18.33		8.3629		0.302901		0.810621
	M04	SYBR	CD8a	Unkn	10-4-7	Spleen	26.5769			18.06
	N04	SYBR	CD8a	Unkn	10-4-7	Spleen	26.8963	26.7366		18.38	18.22		8.51656		0.456559		0.728722
	O04	SYBR	CD8a	Unkn	10-4-8	Spleen	27.2576			19.13
	P04	SYBR	CD8a	Unkn	10-4-8	Spleen	26.8613	27.0595	26.8254	18.6	18.865		8.19445	8.06163	0.134452		0.911016	1.06032
	A05	SYBR	CD8a	Unkn	10-5-1	Spleen	25.518			18.88
	B05	SYBR	CD8a	Unkn	10-5-1	Spleen	25.5863	25.5522		18.66	18.77		6.78219		-1.27781		2.42471
	C05	SYBR	CD8a	Unkn	10-5-2	Spleen	27.1903			18.74
	D05	SYBR	CD8a	Unkn	10-5-2	Spleen	27.1899	27.1901		18.77	18.755		8.43508		0.375079		0.771063
	E05	SYBR	CD8a	Unkn	10-5-3	Spleen	26.1849			18.23
	F05	SYBR	CD8a	Unkn	10-5-3	Spleen	26.1431	26.164		18.28	18.255		7.909		-0.150996		1.11034
	G05	SYBR	CD8a	Unkn	10-5-4	Spleen	28.1176			18.9
	H05	SYBR	CD8a	Unkn	10-5-4	Spleen	28.0726	28.0951		18.88	18.89		9.20511		1.14511		0.452155
	I05	SYBR	CD8a	Unkn	10-5-5	Spleen	26.1069			18.05
	J05	SYBR	CD8a	Unkn	10-5-5	Spleen	26.1689	26.1379		18.03	18.04		8.09793		0.0379281		0.974053
	K05	SYBR	CD8a	Unkn	10-5-6	Spleen	27.0334			18.93
	L05	SYBR	CD8a	Unkn	10-5-6	Spleen	27.3162	27.1748		19.17	19.05		8.12483		0.0648324		0.956056
	M05	SYBR	CD8a	Unkn	10-5-7	Spleen	27.2756			19.95
	N05	SYBR	CD8a	Unkn	10-5-7	Spleen	27.5449	27.4103		20.1	20.025		7.38527		-0.67473		1.5963
	O05	SYBR	CD8a	Unkn	10-5-8	Spleen	26.8537			18.53
	P05	SYBR	CD8a	Unkn	10-5-8	Spleen	27.3136	27.0836	26.851	18.56	18.545		8.53861	8.05975	0.478613		0.717667	1.12529
	A06	SYBR	CD8a	Unkn	12-1-1	Spleen	26.4682			20.69
	B06	SYBR	CD8a	Unkn	12-1-1	Spleen	26.0555	26.2619		20.42	20.555		5.70686		-2.35314		5.10936
	C06	SYBR	CD8a	Unkn	12-1-2	Spleen	25.2712			19.11
	D06	SYBR	CD8a	Unkn	12-1-2	Spleen	25.2585	25.2648		19.07	19.09		6.17484		-1.88516		3.69393
	E06	SYBR	CD8a	Unkn	12-1-3	Spleen	24.0359			19.1
	F06	SYBR	CD8a	Unkn	12-1-3	Spleen	23.9838	24.0099		19.16	19.13		4.87987		-3.18013		9.06389
	G06	SYBR	CD8a	Unkn	12-1-4	Spleen	23.9404			18.79
	H06	SYBR	CD8a	Unkn	12-1-4	Spleen	23.9939	23.9671		18.94	18.865		5.10212		-2.95788		7.76981
	I06	SYBR	CD8a	Unkn	12-1-5	Spleen	24.5394			18.17
	J06	SYBR	CD8a	Unkn	12-1-5	Spleen	24.9206	24.73		18.39	18.28		6.45001		-1.60999		3.05251
	K06	SYBR	CD8a	Unkn	12-1-6	Spleen	24.759			18.45
	L06	SYBR	CD8a	Unkn	12-1-6	Spleen	24.6454	24.7022		18.45	18.45		6.2522		-1.8078		3.50107
	M06	SYBR	CD8a	Unkn	12-1-7	Spleen	25.752			19.16
	N06	SYBR	CD8a	Unkn	12-1-7	Spleen	26.4095	26.0807		19.34	19.25		6.83074		-1.22926		2.34447
	O06	SYBR	CD8a	Unkn	12-1-8	Spleen	25.2071			18.29
	P06	SYBR	CD8a	Unkn	12-1-8	Spleen	25.3084	25.2578	25.0343	18.24	18.265		6.99276	6.04867	-1.06724		2.09541	4.57881
	A07	SYBR	CD8a	Unkn	12-2-1	Spleen	27.3098			18.63
	B07	SYBR	CD8a	Unkn	12-2-1	Spleen	27.3302	27.32		18.5	18.565		8.75501		0.695014		0.617703
	C07	SYBR	CD8a	Unkn	12-2-2	Spleen	26.3296			17.54
	D07	SYBR	CD8a	Unkn	12-2-2	Spleen	26.3125	26.321		17.54	17.54		8.78104		0.721038		0.606661
	E07	SYBR	CD8a	Unkn	12-2-3	Spleen	25.8854			17.44
	F07	SYBR	CD8a	Unkn	12-2-3	Spleen	26.1166	26.001		17.52	17.48		8.521		0.461005		0.72648
	G07	SYBR	CD8a	Unkn	12-2-4	Spleen	26.2977			17.66
	H07	SYBR	CD8a	Unkn	12-2-4	Spleen	26.4768	26.3872		17.91	17.785		8.60224		0.542242		0.686703
	I07	SYBR	CD8a	Unkn	12-2-5	Spleen	26.2069			18.74
	J07	SYBR	CD8a	Unkn	12-2-5	Spleen	26.3635	26.2852		18.93	18.835		7.45021		-0.609788		1.52604
	K07	SYBR	CD8a	Unkn	12-2-6	Spleen	26.7898			18.41
	L07	SYBR	CD8a	Unkn	12-2-6	Spleen	26.8777	26.8338		18.42	18.415		8.41876		0.35876		0.779834
	M07	SYBR	CD8a	Unkn	12-2-7	Spleen	27.0558			17.82
	N07	SYBR	CD8a	Unkn	12-2-7	Spleen	27.2111	27.1334		18.13	17.975		9.15844		1.09844		0.467022
	O07	SYBR	CD8a	Unkn	12-2-8	Spleen	26.806			18.3
	P07	SYBR	CD8a	Unkn	12-2-8	Spleen	27.2312	27.0186	26.6625	19.01	18.655		8.36358	8.50629	0.30358		0.810239	0.777585
	A08	SYBR	CD8a	Unkn	12-3-1	Spleen	26.159			18.33
	B08	SYBR	CD8a	Unkn	12-3-1	Spleen	25.9177	26.0384		18.15	18.24		7.79836		-0.26164		1.19884
	C08	SYBR	CD8a	Unkn	12-3-2	Spleen	26.192			17.66
	D08	SYBR	CD8a	Unkn	12-3-2	Spleen	26.2252	26.2086		17.63	17.645		8.56361		0.503611		0.705339
	E08	SYBR	CD8a	Unkn	12-3-3	Spleen	25.8401			17.49
	F08	SYBR	CD8a	Unkn	12-3-3	Spleen	25.8203	25.8302		17.49	17.49		8.3402		0.280196		0.823479
	G08	SYBR	CD8a	Unkn	12-3-4	Spleen	26.4991			17.5
	H08	SYBR	CD8a	Unkn	12-3-4	Spleen	26.6019	26.5505		17.73	17.615		8.93551		0.87551		0.545061
	I08	SYBR	CD8a	Unkn	12-3-5	Spleen	26.056			17.97
	J08	SYBR	CD8a	Unkn	12-3-5	Spleen	26.1739	26.1149		18.04	18.005		8.10992		0.0499205		0.96599
	K08	SYBR	CD8a	Unkn	12-3-6	Spleen	26.4507			17.27
	L08	SYBR	CD8a	Unkn	12-3-6	Spleen	26.5935	26.5221		17.35	17.31		9.21209		1.15209		0.449972
	M08	SYBR	CD8a	Unkn	12-3-7	Spleen	26.2811			18.57
	N08	SYBR	CD8a	Unkn	12-3-7	Spleen	26.4417	26.3614		18.76	18.665		7.69643		-0.363572		1.28661
	O08	SYBR	CD8a	Unkn	12-3-8	Spleen	25.7036			17.61
	P08	SYBR	CD8a	Unkn	12-3-8	Spleen	26.1098	25.9067	26.1916	17.75	17.68		8.22668	8.36035	0.16668		0.890891	0.858272
	A09	SYBR	CD8a	Unkn	12-4-1	Spleen	26.2634			17.71
	B09	SYBR	CD8a	Unkn	12-4-1	Spleen	26.0527	26.158		17.52	17.615		8.54303		0.483032		0.715472
	C09	SYBR	CD8a	Unkn	12-4-2	Spleen	25.3944			17.59
	D09	SYBR	CD8a	Unkn	12-4-2	Spleen	25.3099	25.3521		17.51	17.55		7.80215		-0.257854		1.1957
	E09	SYBR	CD8a	Unkn	12-4-3	Spleen	25.2268			17.06
	F09	SYBR	CD8a	Unkn	12-4-3	Spleen	25.0885	25.1577		17.04	17.05		8.10766		0.047663		0.967502
	G09	SYBR	CD8a	Unkn	12-4-4	Spleen	25.6822			17.33
	H09	SYBR	CD8a	Unkn	12-4-4	Spleen	25.6263	25.6542		17.36	17.345		8.3092		0.249201		0.841362
	I09	SYBR	CD8a	Unkn	12-4-5	Spleen	26.3033			16.57
	J09	SYBR	CD8a	Unkn	12-4-5	Spleen	26.5454	26.4244		16.87	16.72		9.70436		1.64436		0.319888
	K09	SYBR	CD8a	Unkn	12-4-6	Spleen	26.6017			18.63
	L09	SYBR	CD8a	Unkn	12-4-6	Spleen	26.657	26.6294		18.51	18.57		8.05935		-0.000647435		1.00045
	M09	SYBR	CD8a	Unkn	12-4-7	Spleen	29.065			21.19
	N09	SYBR	CD8a	Unkn	12-4-7	Spleen	29.1847	29.1248		21.51	21.35		7.77483		-0.285168		1.21855
	O09	SYBR	CD8a	Unkn	12-4-8	Spleen	26.5208			18.57
	P09	SYBR	CD8a	Unkn	12-4-8	Spleen	26.7159	26.6183	26.3899	18.85	18.71		7.90834	8.27612	-0.151663		1.11085	0.921222
	A10	SYBR	CD8a	Unkn	12-5A-1	Spleen	26.7787			18.35
	B10	SYBR	CD8a	Unkn	12-5A-1	Spleen	26.3356	26.5572		18.05	18.2		8.35716		0.297165		0.81385
	C10	SYBR	CD8a	Unkn	12-5A-2	Spleen	26.207			18.06
	D10	SYBR	CD8a	Unkn	12-5A-2	Spleen	25.9636	26.0853		17.77	17.915		8.17028		0.110284		0.926406
	E10	SYBR	CD8a	Unkn	12-5A-3	Spleen	26.1114			17.52
	F10	SYBR	CD8a	Unkn	12-5A-3	Spleen	26.0564	26.0839		17.7	17.61		8.47387		0.413869		0.750608
	G10	SYBR	CD8a	Unkn	12-5A-4	Spleen	25.9904			17.52
	H10	SYBR	CD8a	Unkn	12-5A-4	Spleen	25.817	25.9037		17.61	17.565		8.33867		0.278672		0.82435
	I10	SYBR	CD8a	Unkn	12-5A-5	Spleen	26.1499			17.69
	J10	SYBR	CD8a	Unkn	12-5A-5	Spleen	26.0629	26.1064		17.86	17.775		8.33139		0.271389		0.828521
	K10	SYBR	CD8a	Unkn	12-5A-6	Spleen	26.3141			17.96
	L10	SYBR	CD8a	Unkn	12-5A-6	Spleen	26.2621	26.2881		18.06	18.01		8.27806		0.218063		0.859719
	M10	SYBR	CD8a	Unkn	12-5A-7	Spleen	26.1762			17.14
	N10	SYBR	CD8a	Unkn	12-5A-7	Spleen	26.8187	26.4974		17.76	17.45		9.04744		0.987445		0.50437
	O10	SYBR	CD8a	Unkn	12-5A-8	Spleen	27.1149			18.07
	P10	SYBR	CD8a	Unkn	12-5A-8	Spleen	26.9717	27.0433	26.3206	17.92	17.995		9.0483	8.50565	0.988298		0.504072	0.751487
	A11	SYBR	CD8a	Unkn	12-5B-1	Spleen	26.5269			17.85
	B11	SYBR	CD8a	Unkn	12-5B-1	Spleen	26.4229	26.4749		17.79	17.82		8.65491		0.59491		0.662086
	C11	SYBR	CD8a	Unkn	12-5B-2	Spleen	26.5227			17.86
	D11	SYBR	CD8a	Unkn	12-5B-2	Spleen	26.5036	26.5131		17.7	17.78		8.73311		0.673108		0.627154
	E11	SYBR	CD8a	Unkn	12-5B-3	Spleen	25.2972			17.88
	F11	SYBR	CD8a	Unkn	12-5B-3	Spleen	25.2978	25.2975		17.74	17.81		7.48749		-0.572511		1.48711
	G11	SYBR	CD8a	Unkn	12-5B-4	Spleen	26.0112			17.56
	H11	SYBR	CD8a	Unkn	12-5B-4	Spleen	26.1067	26.059		17.98	17.77		8.28895		0.228952		0.853255
	I11	SYBR	CD8a	Unkn	12-5B-5	Spleen	27.317			18.32
	J11	SYBR	CD8a	Unkn	12-5B-5	Spleen	27.4094	27.3632		18.47	18.395		8.96822		0.908218		0.532843
	K11	SYBR	CD8a	Unkn	12-5B-6	Spleen	27.7248			20.08
	L11	SYBR	CD8a	Unkn	12-5B-6	Spleen	27.7141	27.7195		19.96	20.02		7.69948		-0.360519		1.28389
	M11	SYBR	CD8a	Unkn	12-5B-7	Spleen	26.7018			18.13
	N11	SYBR	CD8a	Unkn	12-5B-7	Spleen	27.0229	26.8623		18.36	18.245		8.61732		0.557317		0.679565
	O11	SYBR	CD8a	Unkn	12-5B-8	Spleen	29.6423			22.93
	P11	SYBR	CD8a	Unkn	12-5B-8	Spleen	30.1843	29.9133	27.0254	23.32	23.125		6.78834	8.15473	-1.27166		2.41438	1.06754
	A12	SYBR	CD8a	Unkn	15-1-1	Spleen	25.7867			18.12
	B12	SYBR	CD8a	Unkn	15-1-1	Spleen	25.6752	25.7309		18.19	18.155		7.57595		-0.484053		1.39867
	C12	SYBR	CD8a	Unkn	15-1-2	Spleen	25.458			18.33
	D12	SYBR	CD8a	Unkn	15-1-2	Spleen	25.3597	25.4089		18.28	18.305		7.10388		-0.956115		1.94008
	E12	SYBR	CD8a	Unkn	15-1-3	Spleen	25.2186			18.24
	F12	SYBR	CD8a	Unkn	15-1-3	Spleen	25.0914	25.155		18.29	18.265		6.88998		-1.17002		2.25015
	G12	SYBR	CD8a	Unkn	15-1-4	Spleen	25.2778			18.69
	H12	SYBR	CD8a	Unkn	15-1-4	Spleen	25.2603	25.269		18.77	18.73		6.53902		-1.52098		2.86987
	I12	SYBR	CD8a	Unkn	15-1-5	Spleen	24.8165			18.77
	J12	SYBR	CD8a	Unkn	15-1-5	Spleen	24.9604	24.8884		18.39	18.58		6.30843		-1.75157		3.36726
	K12	SYBR	CD8a	Unkn	15-1-6	Spleen	25.3764			18.83
	L12	SYBR	CD8a	Unkn	15-1-6	Spleen	25.605	25.4907		19.05	18.94		6.5507		-1.5093		2.84672
	M12	SYBR	CD8a	Unkn	15-1-7	Spleen	25.3743			18.73
	N12	SYBR	CD8a	Unkn	15-1-7	Spleen	25.5823	25.4783		19.09	18.91		6.56831		-1.49169		2.81218
	O12	SYBR	CD8a	Unkn	15-1-8	Spleen	24.6728			17.79
	P12	SYBR	CD8a	Unkn	15-1-8	Spleen	24.838	24.7554	25.2721	18.1	17.945		6.8104	6.79333	-1.2496		2.37776	2.48283
	A13	SYBR	CD8a	Unkn	15-2-1	Spleen	26.9714			18.77
	B13	SYBR	CD8a	Unkn	15-2-1	Spleen	26.4409	26.7062		18.48	18.625		8.08117		0.021173		0.985431
	C13	SYBR	CD8a	Unkn	15-2-2	Spleen	27.1606			18.84
	D13	SYBR	CD8a	Unkn	15-2-2	Spleen	26.96	27.0603		18.79	18.815		8.24531		0.185307		0.879462
	E13	SYBR	CD8a	Unkn	15-2-3	Spleen	26.7943			17.74
	F13	SYBR	CD8a	Unkn	15-2-3	Spleen	26.9076	26.8509		17.78	17.76		9.09092		1.03092		0.489398
	G13	SYBR	CD8a	Unkn	15-2-4	Spleen	27.6837			18.43
	H13	SYBR	CD8a	Unkn	15-2-4	Spleen	27.6037	27.6437		18.39	18.41		9.2337		1.1737		0.443284
	I13	SYBR	CD8a	Unkn	15-2-5	Spleen	28.1566			19.64
	J13	SYBR	CD8a	Unkn	15-2-5	Spleen	28.6528	28.4047		19.39	19.515		8.88968		0.82968		0.562654
	K13	SYBR	CD8a	Unkn	15-2-6	Spleen	26.9035			18.63
	L13	SYBR	CD8a	Unkn	15-2-6	Spleen	27.075	26.9893		18.37	18.5		8.48926		0.42926		0.742643
	M13	SYBR	CD8a	Unkn	15-2-7	Spleen	27.1991			17.94
	N13	SYBR	CD8a	Unkn	15-2-7	Spleen	27.3072	27.2532		17.94	17.94		9.31316		1.25316		0.419529
	O13	SYBR	CD8a	Unkn	15-2-8	Spleen	28.0364			19.74
	P13	SYBR	CD8a	Unkn	15-2-8	Spleen	28.5695	28.303	27.4014	20.34	20.04		8.26299	8.70077	0.202989		0.868749	0.673894
	A14	SYBR	CD8a	Unkn	15-3-1	Spleen	27.879			18.67
	B14	SYBR	CD8a	Unkn	15-3-1	Spleen	27.5442	27.7116		18.37	18.52		9.19162		1.13162		0.456403
	C14	SYBR	CD8a	Unkn	15-3-2	Spleen	24.7935			17.86
	D14	SYBR	CD8a	Unkn	15-3-2	Spleen	24.8515	24.8225		17.8	17.83		6.99248		-1.06752		2.09582
	E14	SYBR	CD8a	Unkn	15-3-3	Spleen	26.8112			18.29
	F14	SYBR	CD8a	Unkn	15-3-3	Spleen	26.7827	26.7969		18.24	18.265		8.53194		0.47194		0.720994
	G14	SYBR	CD8a	Unkn	15-3-4	Spleen	26.3109			17.63
	H14	SYBR	CD8a	Unkn	15-3-4	Spleen	26.3882	26.3496		18.25	17.94		8.40959		0.349587		0.784809
	I14	SYBR	CD8a	Unkn	15-3-5	Spleen	26.563			18.02
	J14	SYBR	CD8a	Unkn	15-3-5	Spleen	26.4325	26.4978		18.24	18.13		8.36779		0.307793		0.807877
	K14	SYBR	CD8a	Unkn	15-3-6	Spleen	26.121			18.01
	L14	SYBR	CD8a	Unkn	15-3-6	Spleen	26.3509	26.236		17.64	17.825		8.41096		0.350963		0.78406
	M14	SYBR	CD8a	Unkn	15-3-7	Spleen	25.7586			17.85
	N14	SYBR	CD8a	Unkn	15-3-7	Spleen	25.8198	25.7892		17.96	17.905		7.8842		-0.175796		1.12959
	O14	SYBR	CD8a	Unkn	15-3-8	Spleen	26.0617			17.45
	P14	SYBR	CD8a	Unkn	15-3-8	Spleen	26.1011	26.0814	26.2856	17.51	17.48		8.60138	8.29875	0.541384		0.687112	0.933333
	A15	SYBR	CD8a	Unkn	15-4-1	Spleen	27.0225			18.15
	B15	SYBR	CD8a	Unkn	15-4-1	Spleen	26.9276	26.975		18.1	18.125		8.85004		0.790043		0.578327
	C15	SYBR	CD8a	Unkn	15-4-2	Spleen	26.6608			18.09
	D15	SYBR	CD8a	Unkn	15-4-2	Spleen	26.8088	26.7348		18.12	18.105		8.62984		0.569844		0.67369
	E15	SYBR	CD8a	Unkn	15-4-3	Spleen	27.2378			18.36
	F15	SYBR	CD8a	Unkn	15-4-3	Spleen	27.3384	27.2881		18.49	18.425		8.8631		0.803098		0.573117
	G15	SYBR	CD8a	Unkn	15-4-4	Spleen	27.6081			18.29
	H15	SYBR	CD8a	Unkn	15-4-4	Spleen	27.3261	27.4671		18.19	18.24		9.22705		1.16705		0.44533
	I15	SYBR	CD8a	Unkn	15-4-5	Spleen	25.7231			18.06
	J15	SYBR	CD8a	Unkn	15-4-5	Spleen	25.8889	25.806		18.14	18.1		7.70598		-0.354017		1.27811
	K15	SYBR	CD8a	Unkn	15-4-6	Spleen	25.13			17.91
	L15	SYBR	CD8a	Unkn	15-4-6	Spleen	25.3352	25.2326		17.61	17.76		7.47262		-0.587377		1.50251
	M15	SYBR	CD8a	Unkn	15-4-7	Spleen	24.5844			17.37
	N15	SYBR	CD8a	Unkn	15-4-7	Spleen	24.4985	24.5414		17.44	17.405		7.13644		-0.923558		1.89679
	O15	SYBR	CD8a	Unkn	15-4-8	Spleen	26.4449			18.29
	P15	SYBR	CD8a	Unkn	15-4-8	Spleen	26.6691	26.557	26.3253	18.33	18.31		8.247	8.26651	0.186999		0.878431	0.978289
	A16	SYBR	CD8a	Unkn	15-5A-1	Spleen	27.8695			18.8
	B16	SYBR	CD8a	Unkn	15-5A-1	Spleen	27.7267	27.7981		18.75	18.775		9.02306		0.963064		0.512966
	C16	SYBR	CD8a	Unkn	15-5A-2	Spleen	26.6387			18.14
	D16	SYBR	CD8a	Unkn	15-5A-2	Spleen	26.8888	26.7637		18.19	18.165		8.59874		0.538742		0.688371
	E16	SYBR	CD8a	Unkn	15-5A-3	Spleen	26.6029			18.17
	F16	SYBR	CD8a	Unkn	15-5A-3	Spleen	26.4852	26.544		18.16	18.165		8.37904		0.319037		0.801605
	G16	SYBR	CD8a	Unkn	15-5A-4	Spleen	31.5468			25.17
	H16	SYBR	CD8a	Unkn	15-5A-4	Spleen	32.0683	31.8076		25.34	25.255		6.55256		-1.50744		2.84304
	I16	SYBR	CD8a	Unkn	15-5A-5	Spleen	27.2686			18.88
	J16	SYBR	CD8a	Unkn	15-5A-5	Spleen	27.3206	27.2946		18.74	18.81		8.48458		0.424578		0.745057
	K16	SYBR	CD8a	Unkn	15-5A-6	Spleen	26.0353			17.66
	L16	SYBR	CD8a	Unkn	15-5A-6	Spleen	26.2631	26.1492		17.89	17.775		8.37419		0.314189		0.804303
	M16	SYBR	CD8a	Unkn	15-5A-7	Spleen	28.9274			20.77
	N16	SYBR	CD8a	Unkn	15-5A-7	Spleen	29.1175	29.0225		20.8	20.785		8.23746		0.177455		0.884261
	O16	SYBR	CD8a	Unkn	15-5A-8	Spleen	26.1168			18.02
	P16	SYBR	CD8a	Unkn	15-5A-8	Spleen	26.1753	26.146	27.6907	18.02	18.02		8.12605	8.22196	0.0660498		0.95525	1.02936
	A17	SYBR	CD8a	Unkn	15-5B-1	Spleen	27.0759			18.63
	B17	SYBR	CD8a	Unkn	15-5B-1	Spleen	27.2078	27.1418		18.86	18.745		8.39682		0.336817		0.791786
	C17	SYBR	CD8a	Unkn	15-5B-2	Spleen	27.3875			18.23
	D17	SYBR	CD8a	Unkn	15-5B-2	Spleen	27.0168	27.2021		18.1	18.165		9.03713		0.977132		0.507988
	E17	SYBR	CD8a	Unkn	15-5B-3	Spleen	26.4991			18.34
	F17	SYBR	CD8a	Unkn	15-5B-3	Spleen	26.5436	26.5214		18.52	18.43		8.09138		0.0313804		0.978484
	G17	SYBR	CD8a	Unkn	15-5B-4	Spleen	26.4613			18.35
	H17	SYBR	CD8a	Unkn	15-5B-4	Spleen	26.7227	26.592		18.53	18.44		8.15198		0.0919832		0.938232
	I17	SYBR	CD8a	Unkn	15-5B-5	Spleen	25.9468			17.54
	J17	SYBR	CD8a	Unkn	15-5B-5	Spleen	25.8817	25.9143		17.8	17.67		8.24426		0.184261		0.8801
	K17	SYBR	CD8a	Unkn	15-5B-6	Spleen	26.1488			17.95
	L17	SYBR	CD8a	Unkn	15-5B-6	Spleen	26.2471	26.198		18.19	18.07		8.12796		0.0679605		0.953986
	M17	SYBR	CD8a	Unkn	15-5B-7	Spleen	26.1681			17.78
	N17	SYBR	CD8a	Unkn	15-5B-7	Spleen	26.3174	26.2428		17.87	17.825		8.41777		0.357768		0.780371
	O17	SYBR	CD8a	Unkn	15-5B-8	Spleen	25.9375			17.54
	P17	SYBR	CD8a	Unkn	15-5B-8	Spleen	25.8969	25.9172	26.4662	17.8	17.67		8.24724	8.33932	0.187244		0.878282	0.838654
	A18	SYBR	CD8a	Unkn	18-1-1	Spleen	24.1446			17.46
	B18	SYBR	CD8a	Unkn	18-1-1	Spleen	24.1618	24.1532		17.5	17.48		6.67321		-1.38679		2.61496
	C18	SYBR	CD8a	Unkn	18-1-2	Spleen	25.32			17.94
	D18	SYBR	CD8a	Unkn	18-1-2	Spleen	25.4522	25.3861		18.09	18.015		7.37107		-0.688928		1.61208
	E18	SYBR	CD8a	Unkn	18-1-3	Spleen	24.4095			17.77
	F18	SYBR	CD8a	Unkn	18-1-3	Spleen	24.4646	24.437		18.16	17.965		6.47202		-1.58798		3.00628
	G18	SYBR	CD8a	Unkn	18-1-4	Spleen	24.1569			16.11
	H18	SYBR	CD8a	Unkn	18-1-4	Spleen	24.3349	24.2459		17.22	16.665		7.58091		-0.479094		1.39387
	I18	SYBR	CD8a	Unkn	18-1-5	Spleen	25.1559			18.41
	J18	SYBR	CD8a	Unkn	18-1-5	Spleen	25.3249	25.2404		18.52	18.465		6.77539		-1.28461		2.43616
	K18	SYBR	CD8a	Unkn	18-1-6	Spleen	24.5274			18.26
	L18	SYBR	CD8a	Unkn	18-1-6	Spleen	24.796	24.6617		18.26	18.26		6.40172		-1.65828		3.1564
	M18	SYBR	CD8a	Unkn	18-1-7	Spleen	23.9775			17.56
	N18	SYBR	CD8a	Unkn	18-1-7	Spleen	24.5076	24.2425		17.92	17.74		6.50252		-1.55748		2.94339
	O18	SYBR	CD8a	Unkn	18-1-8	Spleen	25.8068			17.76
	P18	SYBR	CD8a	Unkn	18-1-8	Spleen	25.8248	25.8158	24.7728	18.02	17.89		7.9258	6.96283	-0.134202		1.09749	2.28258
	A19	SYBR	CD8a	Unkn	18-2-1	Spleen	26.12			18.74
	B19	SYBR	CD8a	Unkn	18-2-1	Spleen	26.1282	26.1241		18.74	18.74		7.38413		-0.675874		1.59756
	C19	SYBR	CD8a	Unkn	18-2-2	Spleen	25.8096			17.81
	D19	SYBR	CD8a	Unkn	18-2-2	Spleen	25.7846	25.7971		17.73	17.77		8.02708		-0.0329239		1.02308
	E19	SYBR	CD8a	Unkn	18-2-3	Spleen	27.1124			18.69
	F19	SYBR	CD8a	Unkn	18-2-3	Spleen	27.1685	27.1404		18.82	18.755		8.38544		0.325436		0.798057
	G19	SYBR	CD8a	Unkn	18-2-4	Spleen	26.1517			18.04
	H19	SYBR	CD8a	Unkn	18-2-4	Spleen	26.1853	26.1685		18.38	18.21		7.9585		-0.101497		1.07289
	I19	SYBR	CD8a	Unkn	18-2-5	Spleen	26.9651			18.01
	J19	SYBR	CD8a	Unkn	18-2-5	Spleen	27.0273	26.9962		18.13	18.07		8.92621		0.866213		0.548585
	K19	SYBR	CD8a	Unkn	18-2-6	Spleen	27.0723			19.19
	L19	SYBR	CD8a	Unkn	18-2-6	Spleen	27.1574	27.1149		19.14	19.165		7.94986		-0.110143		1.07934
	M19	SYBR	CD8a	Unkn	18-2-7	Spleen	27.8324			20.87
	N19	SYBR	CD8a	Unkn	18-2-7	Spleen	28.1452	27.9888		21	20.935		7.05379		-1.00621		2.00863
	O19	SYBR	CD8a	Unkn	18-2-8	Spleen	26.9455			18.26
	P19	SYBR	CD8a	Unkn	18-2-8	Spleen	26.9379	26.9417	26.784	18.32	18.29		8.65172	8.04209	0.591717		0.663553	1.09896
	A20	SYBR	CD8a	Unkn	18-3-1	Spleen	26.0615			17.64
	B20	SYBR	CD8a	Unkn	18-3-1	Spleen	26.2702	26.1659		17.8	17.72		8.44586		0.38586		0.765323
	C20	SYBR	CD8a	Unkn	18-3-2	Spleen	26.3225			17.74
	D20	SYBR	CD8a	Unkn	18-3-2	Spleen	26.1762	26.2493		17.7	17.72		8.52931		0.469308		0.722311
	E20	SYBR	CD8a	Unkn	18-3-3	Spleen	25.1697			17.22
	F20	SYBR	CD8a	Unkn	18-3-3	Spleen	25.3538	25.2618		17.4	17.31		7.95176		-0.108236		1.07791
	G20	SYBR	CD8a	Unkn	18-3-4	Spleen	25.4963			17.6
	H20	SYBR	CD8a	Unkn	18-3-4	Spleen	25.753	25.6246		18.26	17.93		7.69464		-0.365359		1.2882
	I20	SYBR	CD8a	Unkn	18-3-5	Spleen	26.6433			17.46
	J20	SYBR	CD8a	Unkn	18-3-5	Spleen	26.8056	26.7244		17.46	17.46		9.26444		1.20444		0.433938
	K20	SYBR	CD8a	Unkn	18-3-6	Spleen	25.671			17.51
	L20	SYBR	CD8a	Unkn	18-3-6	Spleen	25.7505	25.7107		17.37	17.44		8.27072		0.210718		0.864107
	M20	SYBR	CD8a	Unkn	18-3-7	Spleen	25.3678			17.61
	N20	SYBR	CD8a	Unkn	18-3-7	Spleen	25.1601	25.264		17.52	17.565		7.69897		-0.361032		1.28434
	O20	SYBR	CD8a	Unkn	18-3-8	Spleen	28.083			19.27
	P20	SYBR	CD8a	Unkn	18-3-8	Spleen	28.1772	28.1301	26.1414	19.16	19.215		8.91511	8.34635	0.855107		0.552824	0.87362
	A21	SYBR	CD8a	Unkn	18-4-1	Spleen	25.8546			17.87
	B21	SYBR	CD8a	Unkn	18-4-1	Spleen	25.8454	25.85		17.98	17.925		7.92502		-0.13498		1.09808
	C21	SYBR	CD8a	Unkn	18-4-2	Spleen	26.1802			18.17
	D21	SYBR	CD8a	Unkn	18-4-2	Spleen	26.1177	26.149		18.14	18.155		7.99396		-0.066038		1.04684
	E21	SYBR	CD8a	Unkn	18-4-3	Spleen	26.6593			18.15
	F21	SYBR	CD8a	Unkn	18-4-3	Spleen	26.7578	26.7086		18.28	18.215		8.49356		0.433564		0.74043
	G21	SYBR	CD8a	Unkn	18-4-4	Spleen	27.1729			19.06
	H21	SYBR	CD8a	Unkn	18-4-4	Spleen	27.4528	27.3129		19.22	19.14		8.17286		0.112861		0.924752
	I21	SYBR	CD8a	Unkn	18-4-5	Spleen	26.4282			18.01
	J21	SYBR	CD8a	Unkn	18-4-5	Spleen	26.6407	26.5344		18.12	18.065		8.46943		0.409433		0.752919
	K21	SYBR	CD8a	Unkn	18-4-6	Spleen	24.704			17.52
	L21	SYBR	CD8a	Unkn	18-4-6	Spleen	24.7558	24.7299		18.2	17.86		6.86989		-1.19011		2.28169
	M21	SYBR	CD8a	Unkn	18-4-7	Spleen	27.0722			17.66
	N21	SYBR	CD8a	Unkn	18-4-7	Spleen	27.1048	27.0885		18.14	17.9		9.1885		1.1285		0.457391
	O21	SYBR	CD8a	Unkn	18-4-8	Spleen	26.037			17.77
	P21	SYBR	CD8a	Unkn	18-4-8	Spleen	26.3192	26.1781	26.3189	18.16	17.965		8.21309	8.16579	0.15309		0.899322	1.02518
	A22	SYBR	CD8a	Unkn	18-5A-1	Spleen	27.2616			18.27
	B22	SYBR	CD8a	Unkn	18-5A-1	Spleen	27.6981	27.4799		18.63	18.45		9.02986		0.969857		0.510557
	C22	SYBR	CD8a	Unkn	18-5A-2	Spleen	26.5679			18.1
	D22	SYBR	CD8a	Unkn	18-5A-2	Spleen	26.7041	26.636		18.15	18.125		8.51103		0.451026		0.731522
	E22	SYBR	CD8a	Unkn	18-5A-3	Spleen	26.4486			17.95
	F22	SYBR	CD8a	Unkn	18-5A-3	Spleen	26.6926	26.5706		18.12	18.035		8.53558		0.475585		0.719175
	G22	SYBR	CD8a	Unkn	18-5A-4	Spleen	26.3162			18.01
	H22	SYBR	CD8a	Unkn	18-5A-4	Spleen	26.7418	26.529		18.15	18.08		8.44899		0.388992		0.763663
	I22	SYBR	CD8a	Unkn	18-5A-5	Spleen	26.0967			18.07
	J22	SYBR	CD8a	Unkn	18-5A-5	Spleen	26.3291	26.2129		18.19	18.13		8.08288		0.0228755		0.984269
	K22	SYBR	CD8a	Unkn	18-5A-6	Spleen	27.2761			17.92
	L22	SYBR	CD8a	Unkn	18-5A-6	Spleen	27.4112	27.3436		17.99	17.955		9.38864		1.32864		0.398144
	M22	SYBR	CD8a	Unkn	18-5A-7	Spleen	26.6094			18.49
	N22	SYBR	CD8a	Unkn	18-5A-7	Spleen	26.9015	26.7555		18.63	18.56		8.19546		0.135459		0.91038
	O22	SYBR	CD8a	Unkn	18-5A-8	Spleen	27.4496			18.19
	P22	SYBR	CD8a	Unkn	18-5A-8	Spleen	27.756	27.6028	26.8913	18.84	18.515		9.08779	8.66003	1.02779		0.490461	0.688521
	A23	SYBR	CD8a	Unkn	18-5B-1	Spleen	26.2442			17.84
	B23	SYBR	CD8a	Unkn	18-5B-1	Spleen	26.2018	26.223		17.89	17.865		8.35804		0.298045		0.813354
	C23	SYBR	CD8a	Unkn	18-5B-2	Spleen	26.2952			18.32
	D23	SYBR	CD8a	Unkn	18-5B-2	Spleen	26.2742	26.2847		18.42	18.37		7.91469		-0.145305		1.10596
	E23	SYBR	CD8a	Unkn	18-5B-3	Spleen	25.8271			17.76
	F23	SYBR	CD8a	Unkn	18-5B-3	Spleen	26.0897	25.9584		18.14	17.95		8.00844		-0.0515566		1.03638
	G23	SYBR	CD8a	Unkn	18-5B-4	Spleen	26.2163			19.02
	H23	SYBR	CD8a	Unkn	18-5B-4	Spleen	26.3519	26.2841		18.42	18.72		7.56408		-0.495916		1.41022
	I23	SYBR	CD8a	Unkn	18-5B-5	Spleen	26.4407			17.89
	J23	SYBR	CD8a	Unkn	18-5B-5	Spleen	26.3014	26.3711		18.15	18.02		8.35107		0.291071		0.817295
	K23	SYBR	CD8a	Unkn	18-5B-6	Spleen	27.1582			19.24
	L23	SYBR	CD8a	Unkn	18-5B-6	Spleen	27.1146	27.1364		19.78	19.51		7.62643		-0.433574		1.35057
	M23	SYBR	CD8a	Unkn	18-5B-7	Spleen	27.8067			18.69
	N23	SYBR	CD8a	Unkn	18-5B-7	Spleen	27.7934	27.8001		18.85	18.77		9.03009		0.970088		0.510475
	O23	SYBR	CD8a	Unkn	18-5B-8	Spleen	27.512			19.78
	P23	SYBR	CD8a	Unkn	18-5B-8	Spleen	27.7613	27.6366	26.7118	20.08	19.93		7.70663	8.06994	-0.353368		1.27754	1.04023
	A24	SYBR	CD8a	Pos Ctrl		Gill	30.4851			N/A
	B24	SYBR	CD8a	Neg Ctrl	vann	Spleen				18.35

## Sheet: GranA
	Well	Fluor	Target	Content	Sample	Biological Set Name	Cq	Cq mean	Mean Group	Cq EF1a	Cq mean EF1a		dCt		ddCt		2^-ddCt
										19.28
	A01	SYBR	GranA	Unkn	10-1-1	Spleen	26.6792	26.6792		19.49	19.385		7.29418		-5.60582		48.6989
	B01	SYBR	GranA	Unkn	10-1-1	Spleen	27.0937			19.64
	C01	SYBR	GranA	Unkn	10-1-2	Spleen	27.6147	27.3542		20.15	19.895		7.4592		-5.4408		43.4355
	D01	SYBR	GranA	Unkn	10-1-2	Spleen	28.1291			19.4
	E01	SYBR	GranA	Unkn	10-1-3	Spleen	26.0791	27.1041		19.12	19.26		7.84407		-5.05593		33.265
	F01	SYBR	GranA	Unkn	10-1-3	Spleen	25.5554			19.99
	G01	SYBR	GranA	Unkn	10-1-4	Spleen	28.0112	26.7833		20.44	20.215		6.56831		-6.33169		80.5431
	H01	SYBR	GranA	Unkn	10-1-4	Spleen	28.4987			19.1
	I01	SYBR	GranA	Unkn	10-1-5	Spleen	26.5162	27.5074		19.39	19.245		8.26245		-4.63755		24.891
	J01	SYBR	GranA	Unkn	10-1-5	Spleen	26.7641			20.02
	K01	SYBR	GranA	Unkn	10-1-6	Spleen	28.4614	27.6127		20.13	20.075		7.53774		-5.36226		41.1339
	L01	SYBR	GranA	Unkn	10-1-6	Spleen	28.3999			18.96
	M01	SYBR	GranA	Unkn	10-1-7	Spleen	25.4571	26.9285		19.07	19.015		7.91346		-4.98654		31.7027
	N01	SYBR	GranA	Unkn	10-1-7	Spleen	25.5336			19.31
	O01	SYBR	GranA	Unkn	10-1-8	Spleen	28.6056	27.0696	27.1299	19.21	19.26		7.80959	7.58613	-5.09041		34.0696	42.2175
	P01	SYBR	GranA	Unkn	10-1-8	Spleen	28.6236			19.43
	A02	SYBR	GranA	Unkn	10-2-1	Spleen	32.5861	30.6049		19.18	19.305		11.2999		-1.60013		3.0317
	B02	SYBR	GranA	Unkn	10-2-1	Spleen	32.577			19.45
	C02	SYBR	GranA	Unkn	10-2-2	Spleen	30.6816	31.6293		19.42	19.435		12.1943		-0.705698		1.63093
	D02	SYBR	GranA	Unkn	10-2-2	Spleen	30.4109			18.6
	E02	SYBR	GranA	Unkn	10-2-3	Spleen	31.8753	31.1431		19.06	18.83		12.3131		-0.586914		1.50203
	F02	SYBR	GranA	Unkn	10-2-3	Spleen	32.3004			19.2
	G02	SYBR	GranA	Unkn	10-2-4	Spleen	33.2699	32.7851		19.1	19.15		13.6351		0.735145		0.600758
	H02	SYBR	GranA	Unkn	10-2-4	Spleen	32.286			18.57
	I02	SYBR	GranA	Unkn	10-2-5	Spleen	30.8613	31.5736		18.79	18.68		12.8936		-0.00635297		1.00441
	J02	SYBR	GranA	Unkn	10-2-5	Spleen	31.7282			19.79
	K02	SYBR	GranA	Unkn	10-2-6	Spleen	32.2876	32.0079		19.5	19.645		12.3629		-0.537085		1.45104
	L02	SYBR	GranA	Unkn	10-2-6	Spleen	31.5818			19.04
	M02	SYBR	GranA	Unkn	10-2-7	Spleen	32.4111	31.9965		18.75	18.895		13.1015		0.201472		0.869663
	N02	SYBR	GranA	Unkn	10-2-7	Spleen	32.1469			19.57
	O02	SYBR	GranA	Unkn	10-2-8	Spleen	31.5594	31.8531	31.6992	19.31	19.44		12.4131	12.5267	-0.486852		1.40138	1.43649
	P02	SYBR	GranA	Unkn	10-2-8	Spleen	31.4385			19.49
	A03	SYBR	GranA	Unkn	10-3-1	Spleen	31.6753	31.5569		19.16	19.325		12.2319		-0.66811		1.58899
	B03	SYBR	GranA	Unkn	10-3-1	Spleen	31.4687			20.91
	C03	SYBR	GranA	Unkn	10-3-2	Spleen	32.6478	32.0583		20.95	20.93		11.1283		-1.77174		3.41466
	D03	SYBR	GranA	Unkn	10-3-2	Spleen	33.8497			18.67
	E03	SYBR	GranA	Unkn	10-3-3	Spleen	30.9833	32.4165		18.58	18.625		13.7915		0.891499		0.539054
	F03	SYBR	GranA	Unkn	10-3-3	Spleen	31.1228			18.14
	G03	SYBR	GranA	Unkn	10-3-4	Spleen	29.9814	30.5521		18.13	18.135		12.4171		-0.482919		1.39757
	H03	SYBR	GranA	Unkn	10-3-4	Spleen	29.905			18.79
	I03	SYBR	GranA	Unkn	10-3-5	Spleen	30.3246	30.1148		18.9	18.845		11.2698		-1.63019		3.09554
	J03	SYBR	GranA	Unkn	10-3-5	Spleen	30.4198			18.73
	K03	SYBR	GranA	Unkn	10-3-6	Spleen	29.8933	30.1566		18.9	18.815		11.3416		-1.55842		2.94531
	L03	SYBR	GranA	Unkn	10-3-6	Spleen	30.0758			18.13
	M03	SYBR	GranA	Unkn	10-3-7	Spleen	31.1919	30.6338		18.46	18.295		12.3388		-0.561162		1.47546
	N03	SYBR	GranA	Unkn	10-3-7	Spleen	31.0191			18.72
	O03	SYBR	GranA	Unkn	10-3-8	Spleen	32.4125	31.7158	31.1506	18.48	18.6		13.1158	12.2043	0.215794		0.861072	1.91471
	P03	SYBR	GranA	Unkn	10-3-8	Spleen	31.8493			19.27
	A04	SYBR	GranA	Unkn	10-4-1	Spleen	32.9778	32.4136		18.9	19.085		13.3286		0.428557		0.743004
	B04	SYBR	GranA	Unkn	10-4-1	Spleen	33.2804			18.88
	C04	SYBR	GranA	Unkn	10-4-2	Spleen	32.3787	32.8296		18.58	18.73		14.0996		1.19956		0.435408
	D04	SYBR	GranA	Unkn	10-4-2	Spleen	31.7561			19.5
	E04	SYBR	GranA	Unkn	10-4-3	Spleen	31.3448	31.5505		19.47	19.485		12.0655		-0.834522		1.78327
	F04	SYBR	GranA	Unkn	10-4-3	Spleen	31.476			19.31
	G04	SYBR	GranA	Unkn	10-4-4	Spleen	31.9215	31.6988		19.2	19.255		12.4438		-0.45623		1.37195
	H04	SYBR	GranA	Unkn	10-4-4	Spleen	32.2553			18.05
	I04	SYBR	GranA	Unkn	10-4-5	Spleen	30.4567	31.356		18.23	18.14		13.216		0.315992		0.803298
	J04	SYBR	GranA	Unkn	10-4-5	Spleen	31.1192			18.35
	K04	SYBR	GranA	Unkn	10-4-6	Spleen	31.4311	31.2752		18.31	18.33		12.9452		0.0451503		0.969189
	L04	SYBR	GranA	Unkn	10-4-6	Spleen	31.8824			18.06
	M04	SYBR	GranA	Unkn	10-4-7	Spleen	31.0722	31.4773		18.38	18.22		13.2573		0.357279		0.780635
	N04	SYBR	GranA	Unkn	10-4-7	Spleen	31.108			19.13
	O04	SYBR	GranA	Unkn	10-4-8	Spleen	32.3135	31.7107	31.7889	18.6	18.865		12.8457	13.0252	-0.0542736		1.03834	0.990636
	P04	SYBR	GranA	Unkn	10-4-8	Spleen	32.1097			18.88
	A05	SYBR	GranA	Unkn	10-5-1	Spleen	30.6009	31.3553		18.66	18.77		12.5853		-0.314684		1.24374
	B05	SYBR	GranA	Unkn	10-5-1	Spleen	30.7058			18.74
	C05	SYBR	GranA	Unkn	10-5-2	Spleen	31.7504	31.2281		18.77	18.755		12.4731		-0.426874		1.34432
	D05	SYBR	GranA	Unkn	10-5-2	Spleen	31.8111			18.23
	E05	SYBR	GranA	Unkn	10-5-3	Spleen	31.5753	31.6932		18.28	18.255		13.4382		0.538194		0.688633
	F05	SYBR	GranA	Unkn	10-5-3	Spleen	30.9109			18.9
	G05	SYBR	GranA	Unkn	10-5-4	Spleen	31.2488	31.0799		18.88	18.89		12.1899		-0.710124		1.63594
	H05	SYBR	GranA	Unkn	10-5-4	Spleen	31.5773			18.05
	I05	SYBR	GranA	Unkn	10-5-5	Spleen	31.0768	31.3271		18.03	18.04		13.2871		0.387066		0.764683
	J05	SYBR	GranA	Unkn	10-5-5	Spleen	30.847			18.93
	K05	SYBR	GranA	Unkn	10-5-6	Spleen	32.0805	31.4638		19.17	19.05		12.4138		-0.486228		1.40078
	L05	SYBR	GranA	Unkn	10-5-6	Spleen	32.4452			19.95
	M05	SYBR	GranA	Unkn	10-5-7	Spleen	33.552	32.9986		20.1	20.025		12.9736		0.0735957		0.950267
	N05	SYBR	GranA	Unkn	10-5-7	Spleen	33.7757			18.53
	O05	SYBR	GranA	Unkn	10-5-8	Spleen	30.9223	32.349	31.6869	18.56	18.545		13.804	12.8956	0.904013		0.534398	1.07034
	P05	SYBR	GranA	Unkn	10-5-8	Spleen	32.2343			20.69
	A06	SYBR	GranA	Unkn	12-1-1	Spleen	30.1818	31.2081		20.42	20.555		10.6531		-2.24695		4.74678
	B06	SYBR	GranA	Unkn	12-1-1	Spleen	29.9555			19.11
	C06	SYBR	GranA	Unkn	12-1-2	Spleen	27.6383	28.7969		19.07	19.09		9.70688		-3.19312		9.14587
	D06	SYBR	GranA	Unkn	12-1-2	Spleen	27.9631			19.1
	E06	SYBR	GranA	Unkn	12-1-3	Spleen	28.1007	28.0319		19.16	19.13		8.90192		-3.99808		15.9788
	F06	SYBR	GranA	Unkn	12-1-3	Spleen	27.8617			18.79
	G06	SYBR	GranA	Unkn	12-1-4	Spleen	25.8213	26.8415		18.94	18.865		7.97651		-4.92349		30.3472
	H06	SYBR	GranA	Unkn	12-1-4	Spleen	25.8475			18.17
	I06	SYBR	GranA	Unkn	12-1-5	Spleen	25.1192	25.4833		18.39	18.28		7.20334		-5.69666		51.8641
	J06	SYBR	GranA	Unkn	12-1-5	Spleen	25.1942			18.45
	K06	SYBR	GranA	Unkn	12-1-6	Spleen	25.2759	25.2351		18.45	18.45		6.78507		-6.11493		69.3072
	L06	SYBR	GranA	Unkn	12-1-6	Spleen	25.5225			19.16
	M06	SYBR	GranA	Unkn	12-1-7	Spleen	27.0051	26.2638		19.34	19.25		7.01381		-5.88619		59.145
	N06	SYBR	GranA	Unkn	12-1-7	Spleen	27.6262			18.29
	O06	SYBR	GranA	Unkn	12-1-8	Spleen	27.0374	27.3318	27.399	18.24	18.265		9.06679	8.41342	-3.83321		14.2532	31.8485
	P06	SYBR	GranA	Unkn	12-1-8	Spleen	27.1471			18.63
	A07	SYBR	GranA	Unkn	12-2-1	Spleen	32.0078	29.5775		18.5	18.565		11.0125		-1.88753		3.70001
	B07	SYBR	GranA	Unkn	12-2-1	Spleen	31.3876			17.54
	C07	SYBR	GranA	Unkn	12-2-2	Spleen	31.6155	31.5015		17.54	17.54		13.9615		1.06155		0.479118
	D07	SYBR	GranA	Unkn	12-2-2	Spleen	31.4748			17.44
	E07	SYBR	GranA	Unkn	12-2-3	Spleen	30.5962	31.0355		17.52	17.48		13.5555		0.655499		0.634856
	F07	SYBR	GranA	Unkn	12-2-3	Spleen	31.1194			17.66
	G07	SYBR	GranA	Unkn	12-2-4	Spleen	31.2145	31.167		17.91	17.785		13.382		0.481967		0.716001
	H07	SYBR	GranA	Unkn	12-2-4	Spleen	31.3194			18.74
	I07	SYBR	GranA	Unkn	12-2-5	Spleen	32.3497	31.8346		18.93	18.835		12.9996		0.0995725		0.933309
	J07	SYBR	GranA	Unkn	12-2-5	Spleen	32.2345			18.41
	K07	SYBR	GranA	Unkn	12-2-6	Spleen	31.2754	31.755		18.42	18.415		13.34		0.439951		0.737159
	L07	SYBR	GranA	Unkn	12-2-6	Spleen	31.151			17.82
	M07	SYBR	GranA	Unkn	12-2-7	Spleen	31.9839	31.5675		18.13	17.975		13.5925		0.69248		0.618789
	N07	SYBR	GranA	Unkn	12-2-7	Spleen	31.5045			18.3
	O07	SYBR	GranA	Unkn	12-2-8	Spleen	30.6376	31.0711	31.1887	19.01	18.655		12.4161	13.0324	-0.483946		1.39856	1.15223
	P07	SYBR	GranA	Unkn	12-2-8	Spleen	31.1834			18.33
	A08	SYBR	GranA	Unkn	12-3-1	Spleen	31.5805	31.382		18.15	18.24		13.142		0.241951		0.845601
	B08	SYBR	GranA	Unkn	12-3-1	Spleen	30.6202			17.66
	C08	SYBR	GranA	Unkn	12-3-2	Spleen	29.9152	30.2677		17.63	17.645		12.6227		-0.277282		1.21191
	D08	SYBR	GranA	Unkn	12-3-2	Spleen	30.1003			17.49
	E08	SYBR	GranA	Unkn	12-3-3	Spleen	30.2116	30.1559		17.49	17.49		12.6659		-0.234056		1.17614
	F08	SYBR	GranA	Unkn	12-3-3	Spleen	30.1473			17.5
	G08	SYBR	GranA	Unkn	12-3-4	Spleen	29.7438	29.9456		17.73	17.615		12.3306		-0.569415		1.48392
	H08	SYBR	GranA	Unkn	12-3-4	Spleen	29.6892			17.97
	I08	SYBR	GranA	Unkn	12-3-5	Spleen	30.7217	30.2054		18.04	18.005		12.2004		-0.699577		1.62403
	J08	SYBR	GranA	Unkn	12-3-5	Spleen	30.264			17.27
	K08	SYBR	GranA	Unkn	12-3-6	Spleen	31.0189	30.6415		17.35	17.31		13.3315		0.431455		0.741514
	L08	SYBR	GranA	Unkn	12-3-6	Spleen	31.4283			18.57
	M08	SYBR	GranA	Unkn	12-3-7	Spleen	31.7089	31.5686		18.76	18.665		12.9036		0.00356541		0.997532
	N08	SYBR	GranA	Unkn	12-3-7	Spleen	31.7756			17.61
	O08	SYBR	GranA	Unkn	12-3-8	Spleen	30.9596	31.3676	30.6918	17.75	17.68		13.6876	12.8605	0.787609		0.579303	1.08249
	P08	SYBR	GranA	Unkn	12-3-8	Spleen	31.1239			17.71
	A09	SYBR	GranA	Unkn	12-4-1	Spleen	31.2788	31.2013		17.52	17.615		13.5863		0.686327		0.621434
	B09	SYBR	GranA	Unkn	12-4-1	Spleen	30.5114			17.59
	C09	SYBR	GranA	Unkn	12-4-2	Spleen	29.7226	30.117		17.51	17.55		12.567		-0.332996		1.25963
	D09	SYBR	GranA	Unkn	12-4-2	Spleen	29.8088			17.06
	E09	SYBR	GranA	Unkn	12-4-3	Spleen	30.1107	29.9597		17.04	17.05		12.9097		0.00972246		0.993284
	F09	SYBR	GranA	Unkn	12-4-3	Spleen	30.0721			17.33
	G09	SYBR	GranA	Unkn	12-4-4	Spleen	30.2145	30.1433		17.36	17.345		12.7983		-0.101685		1.07303
	H09	SYBR	GranA	Unkn	12-4-4	Spleen	30.0047			16.57
	I09	SYBR	GranA	Unkn	12-4-5	Spleen	29.0531	29.5289		16.87	16.72		12.8089		-0.0911365		1.06521
	J09	SYBR	GranA	Unkn	12-4-5	Spleen	29.2533			18.63
	K09	SYBR	GranA	Unkn	12-4-6	Spleen	30.9592	30.1062		18.51	18.57		11.5362		-1.36375		2.57353
	L09	SYBR	GranA	Unkn	12-4-6	Spleen	30.7002			21.19
	M09	SYBR	GranA	Unkn	12-4-7	Spleen	35.7115	33.2059		21.51	21.35		11.8559		-1.04414		2.06213
	N09	SYBR	GranA	Unkn	12-4-7	Spleen	33.9425			18.57
	O09	SYBR	GranA	Unkn	12-4-8	Spleen	30.2183	32.0804	30.7928	18.85	18.71		13.3704	12.6791	0.470438		0.721745	1.29625
	P09	SYBR	GranA	Unkn	12-4-8	Spleen	30.4816			18.35
	A10	SYBR	GranA	Unkn	12-5A-1	Spleen	31.4387	30.9601		18.05	18.2		12.7601		-0.139866		1.1018
	B10	SYBR	GranA	Unkn	12-5A-1	Spleen	31.0289			18.06
	C10	SYBR	GranA	Unkn	12-5A-2	Spleen	31.4199	31.2244		17.77	17.915		13.3094		0.409414		0.752929
	D10	SYBR	GranA	Unkn	12-5A-2	Spleen	31.0098			17.52
	E10	SYBR	GranA	Unkn	12-5A-3	Spleen	30.5986	30.8042		17.7	17.61		13.1942		0.29422		0.815513
	F10	SYBR	GranA	Unkn	12-5A-3	Spleen	31.1385			17.52
	G10	SYBR	GranA	Unkn	12-5A-4	Spleen	31.1771	31.1578		17.61	17.565		13.5928		0.692788		0.618657
	H10	SYBR	GranA	Unkn	12-5A-4	Spleen	31.1101			17.69
	I10	SYBR	GranA	Unkn	12-5A-5	Spleen	30.5767	30.8434		17.86	17.775		13.0684		0.168378		0.889843
	J10	SYBR	GranA	Unkn	12-5A-5	Spleen	31.0361			17.96
	K10	SYBR	GranA	Unkn	12-5A-6	Spleen	30.8942	30.9652		18.06	18.01		12.9552		0.0551653		0.962484
	L10	SYBR	GranA	Unkn	12-5A-6	Spleen	31.0434			17.14
	M10	SYBR	GranA	Unkn	12-5A-7	Spleen	31.2658	31.1546		17.76	17.45		13.7046		0.804615		0.572515
	N10	SYBR	GranA	Unkn	12-5A-7	Spleen	31.757			18.07
	O10	SYBR	GranA	Unkn	12-5A-8	Spleen	31.8172	31.7871	31.1121	17.92	17.995		13.7921	13.2971	0.89209		0.538833	0.781572
	P10	SYBR	GranA	Unkn	12-5A-8	Spleen	31.2184			17.85
	A11	SYBR	GranA	Unkn	12-5B-1	Spleen	30.6463	30.9323		17.79	17.82		13.1123		0.212308		0.863155
	B11	SYBR	GranA	Unkn	12-5B-1	Spleen	30.778			17.86
	C11	SYBR	GranA	Unkn	12-5B-2	Spleen	31.3352	31.0566		17.7	17.78		13.2766		0.376623		0.770238
	D11	SYBR	GranA	Unkn	12-5B-2	Spleen	31.1241			17.88
	E11	SYBR	GranA	Unkn	12-5B-3	Spleen	23.8275	27.4758		17.74	17.81		9.66584		-3.23416		9.4098
	F11	SYBR	GranA	Unkn	12-5B-3	Spleen	23.8235			17.56
	G11	SYBR	GranA	Unkn	12-5B-4	Spleen	30.4863	27.1549		17.98	17.77		9.3849		-3.5151		11.4327
	H11	SYBR	GranA	Unkn	12-5B-4	Spleen	29.5591			18.32
	I11	SYBR	GranA	Unkn	12-5B-5	Spleen	30.6914	30.1252		18.47	18.395		11.7302		-1.16976		2.24974
	J11	SYBR	GranA	Unkn	12-5B-5	Spleen	31.3638			20.08
	K11	SYBR	GranA	Unkn	12-5B-6	Spleen	32.1529	31.7584		19.96	20.02		11.7384		-1.16165		2.23713
	L11	SYBR	GranA	Unkn	12-5B-6	Spleen	32.1238			18.13
	M11	SYBR	GranA	Unkn	12-5B-7	Spleen	31.4396	31.7817		18.36	18.245		13.5367		0.636735		0.643167
	N11	SYBR	GranA	Unkn	12-5B-7	Spleen	31.917			22.93
	O11	SYBR	GranA	Unkn	12-5B-8	Spleen	34.8551	33.386	30.4589	23.32	23.125		10.261	11.5883	-2.63897		6.22886	4.22935
	P11	SYBR	GranA	Unkn	12-5B-8	Spleen				18.12
	A12	SYBR	GranA	Unkn	15-1-1	Spleen	25.8695	25.8695		18.19	18.155		7.71454		-5.18546		36.3897
	B12	SYBR	GranA	Unkn	15-1-1	Spleen	25.8454			18.33
	C12	SYBR	GranA	Unkn	15-1-2	Spleen	26.8994	26.3724		18.28	18.305		8.06737		-4.83263		28.4949
	D12	SYBR	GranA	Unkn	15-1-2	Spleen	26.7829			18.24
	E12	SYBR	GranA	Unkn	15-1-3	Spleen	26.2238	26.5033		18.29	18.265		8.23833		-4.66167		25.3105
	F12	SYBR	GranA	Unkn	15-1-3	Spleen	26.3504			18.69
	G12	SYBR	GranA	Unkn	15-1-4	Spleen	25.3479	25.8492		18.77	18.73		7.11918		-5.78082		54.9793
	H12	SYBR	GranA	Unkn	15-1-4	Spleen	25.45			18.77
	I12	SYBR	GranA	Unkn	15-1-5	Spleen	27.0523	26.2511		18.39	18.58		7.67111		-5.22889		37.502
	J12	SYBR	GranA	Unkn	15-1-5	Spleen	27.0257			18.83
	K12	SYBR	GranA	Unkn	15-1-6	Spleen	27.468	27.2469		19.05	18.94		8.30685		-4.59315		24.1366
	L12	SYBR	GranA	Unkn	15-1-6	Spleen	27.7037			18.73
	M12	SYBR	GranA	Unkn	15-1-7	Spleen	27.0446	27.3742		19.09	18.91		8.46416		-4.43584		21.6431
	N12	SYBR	GranA	Unkn	15-1-7	Spleen	27.2199			17.79
	O12	SYBR	GranA	Unkn	15-1-8	Spleen	26.2132	26.7166	26.5229	18.1	17.945		8.77157	8.04414	-4.12843		17.4897	30.7432
	P12	SYBR	GranA	Unkn	15-1-8	Spleen	26.3225			18.77
	A13	SYBR	GranA	Unkn	15-2-1	Spleen	24.7335	25.528		18.48	18.625		6.90302		-5.99698		63.866
	B13	SYBR	GranA	Unkn	15-2-1	Spleen	24.6479			18.84
	C13	SYBR	GranA	Unkn	15-2-2	Spleen	26.3052	25.4766		18.79	18.815		6.66156		-6.23844		75.502
	D13	SYBR	GranA	Unkn	15-2-2	Spleen	26.2817			17.74
	E13	SYBR	GranA	Unkn	15-2-3	Spleen	26.0272	26.1545		17.78	17.76		8.39446		-4.50554		22.7145
	F13	SYBR	GranA	Unkn	15-2-3	Spleen	26.0093			18.43
	G13	SYBR	GranA	Unkn	15-2-4	Spleen	29.9484	27.9788		18.39	18.41		9.56885		-3.33115		10.0641
	H13	SYBR	GranA	Unkn	15-2-4	Spleen	30.2644			19.64
	I13	SYBR	GranA	Unkn	15-2-5	Spleen	31.8508	31.0576		19.39	19.515		11.5426		-1.35743		2.56228
	J13	SYBR	GranA	Unkn	15-2-5	Spleen	32.1591			18.63
	K13	SYBR	GranA	Unkn	15-2-6	Spleen	30.6729	31.416		18.37	18.5		12.916		0.0159591		0.988999
	L13	SYBR	GranA	Unkn	15-2-6	Spleen	31.8076			17.94
	M13	SYBR	GranA	Unkn	15-2-7	Spleen	30.1891	30.9983		17.94	17.94		13.0583		0.158339		0.896056
	N13	SYBR	GranA	Unkn	15-2-7	Spleen	30.8564			19.74
	O13	SYBR	GranA	Unkn	15-2-8	Spleen	26.7057	28.781	28.4238	20.34	20.04		8.74104	9.72322	-4.15896		17.8637	24.3072
	P13	SYBR	GranA	Unkn	15-2-8	Spleen	27.6042			18.67
	A14	SYBR	GranA	Unkn	15-3-1	Spleen	32.5513	30.0777		18.37	18.52		11.5577		-1.34225		2.53547
	B14	SYBR	GranA	Unkn	15-3-1	Spleen	32.3872			17.86
	C14	SYBR	GranA	Unkn	15-3-2	Spleen	28.8553	30.6213		17.8	17.83		12.7913		-0.108747		1.07829
	D14	SYBR	GranA	Unkn	15-3-2	Spleen	28.8485			18.29
	E14	SYBR	GranA	Unkn	15-3-3	Spleen	31.2086	30.0285		18.24	18.265		11.7635		-1.13648		2.19844
	F14	SYBR	GranA	Unkn	15-3-3	Spleen	31.1249			17.63
	G14	SYBR	GranA	Unkn	15-3-4	Spleen	30.4175	30.7712		18.25	17.94		12.8312		-0.0687676		1.04882
	H14	SYBR	GranA	Unkn	15-3-4	Spleen	30.7565			18.02
	I14	SYBR	GranA	Unkn	15-3-5	Spleen	30.1607	30.4586		18.24	18.13		12.3286		-0.57142		1.48599
	J14	SYBR	GranA	Unkn	15-3-5	Spleen	30.3505			18.01
	K14	SYBR	GranA	Unkn	15-3-6	Spleen	30.1725	30.2615		17.64	17.825		12.4365		-0.463485		1.37887
	L14	SYBR	GranA	Unkn	15-3-6	Spleen	30.4159			17.85
	M14	SYBR	GranA	Unkn	15-3-7	Spleen	30.044	30.23		17.96	17.905		12.325		-0.57504		1.48972
	N14	SYBR	GranA	Unkn	15-3-7	Spleen	29.9966			17.45
	O14	SYBR	GranA	Unkn	15-3-8	Spleen	30.3975	30.1971	30.3307	17.51	17.48		12.7171	12.3439	-0.18294		1.13519	1.54385
	P14	SYBR	GranA	Unkn	15-3-8	Spleen	30.5047			18.15
	A15	SYBR	GranA	Unkn	15-4-1	Spleen	30.277	30.3909		18.1	18.125		12.2659		-0.634139		1.55201
	B15	SYBR	GranA	Unkn	15-4-1	Spleen	30.1912			18.09
	C15	SYBR	GranA	Unkn	15-4-2	Spleen	25.5511	27.8711		18.12	18.105		9.76611		-3.13389		8.77796
	D15	SYBR	GranA	Unkn	15-4-2	Spleen	25.5906			18.36
	E15	SYBR	GranA	Unkn	15-4-3	Spleen	30.8333	28.212		18.49	18.425		9.78697		-3.11303		8.65196
	F15	SYBR	GranA	Unkn	15-4-3	Spleen	31.2618			18.29
	G15	SYBR	GranA	Unkn	15-4-4	Spleen	31.106	31.1839		18.19	18.24		12.9439		0.0438911		0.970035
	H15	SYBR	GranA	Unkn	15-4-4	Spleen	30.9986			18.06
	I15	SYBR	GranA	Unkn	15-4-5	Spleen	24.9664	27.9825		18.14	18.1		9.88253		-3.01747		8.09749
	J15	SYBR	GranA	Unkn	15-4-5	Spleen	25.1438			17.91
	K15	SYBR	GranA	Unkn	15-4-6	Spleen	24.8688	25.0063		17.61	17.76		7.24632		-5.65368		50.3417
	L15	SYBR	GranA	Unkn	15-4-6	Spleen	25.0213			17.37
	M15	SYBR	GranA	Unkn	15-4-7	Spleen	29.3725	27.1969		17.44	17.405		9.79193		-3.10807		8.62228
	N15	SYBR	GranA	Unkn	15-4-7	Spleen	29.6892			18.29
	O15	SYBR	GranA	Unkn	15-4-8	Spleen	31.9134	30.8013	28.5806	18.33	18.31		12.4913	10.5219	-0.408692		1.32748	11.0426
	P15	SYBR	GranA	Unkn	15-4-8	Spleen	31.7068			18.8
	A16	SYBR	GranA	Unkn	15-5A-1	Spleen	31.9654	31.8361		18.75	18.775		13.0611		0.161106		0.894339
	B16	SYBR	GranA	Unkn	15-5A-1	Spleen	31.537			18.14
	C16	SYBR	GranA	Unkn	15-5A-2	Spleen	30.8768	31.2069		18.19	18.165		13.0419		0.141911		0.906318
	D16	SYBR	GranA	Unkn	15-5A-2	Spleen	31.3341			18.17
	E16	SYBR	GranA	Unkn	15-5A-3	Spleen	30.9319	31.133		18.16	18.165		12.968		0.0679899		0.953966
	F16	SYBR	GranA	Unkn	15-5A-3	Spleen	30.9944			25.17
	G16	SYBR	GranA	Unkn	15-5A-4	Spleen	35.7551	33.3748		25.34	25.255		8.11976		-4.78024		27.4787
	H16	SYBR	GranA	Unkn	15-5A-4	Spleen				18.88
	I16	SYBR	GranA	Unkn	15-5A-5	Spleen	32.3982	32.3982		18.74	18.81		13.5882		0.688244		0.620609
	J16	SYBR	GranA	Unkn	15-5A-5	Spleen	31.4141			17.66
	K16	SYBR	GranA	Unkn	15-5A-6	Spleen	31.0156	31.2149		17.89	17.775		13.4399		0.539889		0.687824
	L16	SYBR	GranA	Unkn	15-5A-6	Spleen	31.0176			20.77
	M16	SYBR	GranA	Unkn	15-5A-7	Spleen	35.6887	33.3531		20.8	20.785		12.5681		-0.331857		1.25863
	N16	SYBR	GranA	Unkn	15-5A-7	Spleen	37.6152			18.02
	O16	SYBR	GranA	Unkn	15-5A-8	Spleen	31.0509	34.3331	32.3563	18.02	18.02		16.3131	12.8875	3.41308		0.0938773	4.11178
	P16	SYBR	GranA	Unkn	15-5A-8	Spleen	31.1855			18.63
	A17	SYBR	GranA	Unkn	15-5B-1	Spleen	27.4178	29.3016		18.86	18.745		10.5566		-2.34336		5.07483
	B17	SYBR	GranA	Unkn	15-5B-1	Spleen	27.5931			18.23
	C17	SYBR	GranA	Unkn	15-5B-2	Spleen	25.6186	26.6058		18.1	18.165		8.44083		-4.45917		21.996
	D17	SYBR	GranA	Unkn	15-5B-2	Spleen	25.6213			18.34
	E17	SYBR	GranA	Unkn	15-5B-3	Spleen	26.052	25.8367		18.52	18.43		7.40667		-5.49333		45.046
	F17	SYBR	GranA	Unkn	15-5B-3	Spleen	26.0673			18.35
	G17	SYBR	GranA	Unkn	15-5B-4	Spleen	25.3296	25.6984		18.53	18.44		7.25845		-5.64155		49.9203
	H17	SYBR	GranA	Unkn	15-5B-4	Spleen	25.208			17.54
	I17	SYBR	GranA	Unkn	15-5B-5	Spleen	25.3903	25.2992		17.8	17.67		7.62917		-5.27083		38.6079
	J17	SYBR	GranA	Unkn	15-5B-5	Spleen	25.4765			17.95
	K17	SYBR	GranA	Unkn	15-5B-6	Spleen	25.1575	25.317		18.19	18.07		7.24702		-5.65298		50.3172
	L17	SYBR	GranA	Unkn	15-5B-6	Spleen	25.3204			17.78
	M17	SYBR	GranA	Unkn	15-5B-7	Spleen	24.7391	25.0297		17.87	17.825		7.20472		-5.69528		51.8143
	N17	SYBR	GranA	Unkn	15-5B-7	Spleen	24.607			17.54
	O17	SYBR	GranA	Unkn	15-5B-8	Spleen	24.8698	24.7384	25.9784	17.8	17.67		7.0684	7.85149	-5.8316		56.9489	39.9657
	P17	SYBR	GranA	Unkn	15-5B-8	Spleen	25.2708			17.46
	A18	SYBR	GranA	Unkn	18-1-1	Spleen	26.2408	25.7558		17.5	17.48		8.27583		-4.62417		24.6612
	B18	SYBR	GranA	Unkn	18-1-1	Spleen	26.1764			17.94
	C18	SYBR	GranA	Unkn	18-1-2	Spleen	28.2795	27.2279		18.09	18.015		9.21294		-3.68706		12.88
	D18	SYBR	GranA	Unkn	18-1-2	Spleen	28.5098			17.77
	E18	SYBR	GranA	Unkn	18-1-3	Spleen	26.3664	27.4381		18.16	17.965		9.4731		-3.4269		10.7547
	F18	SYBR	GranA	Unkn	18-1-3	Spleen	26.6376			16.11
	G18	SYBR	GranA	Unkn	18-1-4	Spleen	26.0455	26.3415		17.22	16.665		9.67654		-3.22346		9.34022
	H18	SYBR	GranA	Unkn	18-1-4	Spleen	26.3167			18.41
	I18	SYBR	GranA	Unkn	18-1-5	Spleen	27.1647	26.7407		18.52	18.465		8.27569		-4.62431		24.6635
	J18	SYBR	GranA	Unkn	18-1-5	Spleen	27.1619			18.26
	K18	SYBR	GranA	Unkn	18-1-6	Spleen	26.2648	26.7134		18.26	18.26		8.45339		-4.44661		21.8054
	L18	SYBR	GranA	Unkn	18-1-6	Spleen	26.4653			17.56
	M18	SYBR	GranA	Unkn	18-1-7	Spleen	25.4574	25.9613		17.92	17.74		8.22131		-4.67869		25.611
	N18	SYBR	GranA	Unkn	18-1-7	Spleen	25.7441			17.76
	O18	SYBR	GranA	Unkn	18-1-8	Spleen	29.2394	27.4918	26.7088	18.02	17.89		9.60176	8.89882	-3.29824		9.83717	17.4442
	P18	SYBR	GranA	Unkn	18-1-8	Spleen	29.09			18.74
	A19	SYBR	GranA	Unkn	18-2-1	Spleen	25.9977	27.5439		18.74	18.74		8.80388		-4.09612		17.1023
	B19	SYBR	GranA	Unkn	18-2-1	Spleen	25.8663			17.81
	C19	SYBR	GranA	Unkn	18-2-2	Spleen	24.9803	25.4233		17.73	17.77		7.65331		-5.24669		37.9674
	D19	SYBR	GranA	Unkn	18-2-2	Spleen	24.8308			18.69
	E19	SYBR	GranA	Unkn	18-2-3	Spleen	26.3516	25.5912		18.82	18.755		6.83622		-6.06378		66.8928
	F19	SYBR	GranA	Unkn	18-2-3	Spleen	26.4478			18.04
	G19	SYBR	GranA	Unkn	18-2-4	Spleen	30.5328	28.4903		18.38	18.21		10.2803		-2.61969		6.14618
	H19	SYBR	GranA	Unkn	18-2-4	Spleen	30.2859			18.01
	I19	SYBR	GranA	Unkn	18-2-5	Spleen	30.6939	30.4899		18.13	18.07		12.4199		-0.480067		1.39481
	J19	SYBR	GranA	Unkn	18-2-5	Spleen	30.2326			19.19
	K19	SYBR	GranA	Unkn	18-2-6	Spleen	26.1965	28.2145		19.14	19.165		9.04955		-3.85045		14.4245
	L19	SYBR	GranA	Unkn	18-2-6	Spleen	26.2962			20.87
	M19	SYBR	GranA	Unkn	18-2-7	Spleen	28.8742	27.5852		21	20.935		6.65019		-6.24981		76.0993
	N19	SYBR	GranA	Unkn	18-2-7	Spleen	28.7273			18.26
	O19	SYBR	GranA	Unkn	18-2-8	Spleen	25.3005	27.0139	27.544	18.32	18.29		8.72388	8.80216	-4.17612		18.0775	29.7631
	P19	SYBR	GranA	Unkn	18-2-8	Spleen	25.6562			17.64
	A20	SYBR	GranA	Unkn	18-3-1	Spleen	30.4453	28.0507		17.8	17.72		10.3307		-2.56926		5.93506
	B20	SYBR	GranA	Unkn	18-3-1	Spleen	30.5395			17.74
	C20	SYBR	GranA	Unkn	18-3-2	Spleen	30.3756	30.4575		17.7	17.72		12.7375		-0.16246		1.11919
	D20	SYBR	GranA	Unkn	18-3-2	Spleen	30.2521			17.22
	E20	SYBR	GranA	Unkn	18-3-3	Spleen	30.3492	30.3007		17.4	17.31		12.9907		0.09066		0.939093
	F20	SYBR	GranA	Unkn	18-3-3	Spleen	30.6195			17.6
	G20	SYBR	GranA	Unkn	18-3-4	Spleen	29.6302	30.1249		18.26	17.93		12.1949		-0.705106		1.63026
	H20	SYBR	GranA	Unkn	18-3-4	Spleen	29.9911			17.46
	I20	SYBR	GranA	Unkn	18-3-5	Spleen	30.9922	30.4916		17.46	17.46		13.0316		0.131635		0.912796
	J20	SYBR	GranA	Unkn	18-3-5	Spleen	30.9427			17.51
	K20	SYBR	GranA	Unkn	18-3-6	Spleen	30.3475	30.6451		17.37	17.44		13.2051		0.305121		0.809374
	L20	SYBR	GranA	Unkn	18-3-6	Spleen	30.5161			17.61
	M20	SYBR	GranA	Unkn	18-3-7	Spleen	31.7504	31.1332		17.52	17.565		13.5682		0.668247		0.629271
	N20	SYBR	GranA	Unkn	18-3-7	Spleen	31.2952			19.27
	O20	SYBR	GranA	Unkn	18-3-8	Spleen	30.652	30.9736	30.2722	19.16	19.215		11.7586	12.4772	-1.14142		2.20598	1.77263
	P20	SYBR	GranA	Unkn	18-3-8	Spleen	32.6223			17.87
	A21	SYBR	GranA	Unkn	18-4-1	Spleen	26.1766	29.3995		17.98	17.925		11.4745		-1.42553		2.68613
	B21	SYBR	GranA	Unkn	18-4-1	Spleen	26.3358			18.17
	C21	SYBR	GranA	Unkn	18-4-2	Spleen	26.8298	26.5828		18.14	18.155		8.42784		-4.47216		22.195
	D21	SYBR	GranA	Unkn	18-4-2	Spleen	26.886			18.15
	E21	SYBR	GranA	Unkn	18-4-3	Spleen	26.3366	26.6113		18.28	18.215		8.39629		-4.50371		22.6857
	F21	SYBR	GranA	Unkn	18-4-3	Spleen	26.3928			19.06
	G21	SYBR	GranA	Unkn	18-4-4	Spleen	26.667	26.5299		19.22	19.14		7.3899		-5.5101		45.5728
	H21	SYBR	GranA	Unkn	18-4-4	Spleen	26.7115			18.01
	I21	SYBR	GranA	Unkn	18-4-5	Spleen	31.8935	29.3025		18.12	18.065		11.2375		-1.66249		3.16562
	J21	SYBR	GranA	Unkn	18-4-5	Spleen	31.6913			17.52
	K21	SYBR	GranA	Unkn	18-4-6	Spleen	27.8838	29.7875		18.2	17.86		11.9275		-0.972456		1.96218
	L21	SYBR	GranA	Unkn	18-4-6	Spleen	28.3562			17.66
	M21	SYBR	GranA	Unkn	18-4-7	Spleen	31.1735	29.7649		18.14	17.9		11.8649		-1.03515		2.04932
	N21	SYBR	GranA	Unkn	18-4-7	Spleen	31.8006			17.77
	O21	SYBR	GranA	Unkn	18-4-8	Spleen	31.4522	31.6264	28.7006	18.16	17.965		13.6614	10.5475	0.761426		0.589913	12.6133
	P21	SYBR	GranA	Unkn	18-4-8	Spleen	32.4507			18.27
	A22	SYBR	GranA	Unkn	18-5A-1	Spleen	30.2855	31.3681		18.63	18.45		12.9181		0.0181061		0.987528
	B22	SYBR	GranA	Unkn	18-5A-1	Spleen	31.0026			18.1
	C22	SYBR	GranA	Unkn	18-5A-2	Spleen	31.9145	31.4586		18.15	18.125		13.3336		0.433571		0.740427
	D22	SYBR	GranA	Unkn	18-5A-2	Spleen	31.0893			17.95
	E22	SYBR	GranA	Unkn	18-5A-3	Spleen	30.6169	30.8531		18.12	18.035		12.8181		-0.0819104		1.05842
	F22	SYBR	GranA	Unkn	18-5A-3	Spleen	31.0038			18.01
	G22	SYBR	GranA	Unkn	18-5A-4	Spleen	30.4169	30.7104		18.15	18.08		12.6304		-0.269626		1.2055
	H22	SYBR	GranA	Unkn	18-5A-4	Spleen	31.2987			18.07
	I22	SYBR	GranA	Unkn	18-5A-5	Spleen	31.3719	31.3353		18.19	18.13		13.2053		0.30528		0.809285
	J22	SYBR	GranA	Unkn	18-5A-5	Spleen	32.235			17.92
	K22	SYBR	GranA	Unkn	18-5A-6	Spleen	31.8165	32.0258		17.99	17.955		14.0708		1.17076		0.444188
	L22	SYBR	GranA	Unkn	18-5A-6	Spleen	32.2294			18.49
	M22	SYBR	GranA	Unkn	18-5A-7	Spleen	31.8839	32.0567		18.63	18.56		13.4967		0.596667		0.66128
	N22	SYBR	GranA	Unkn	18-5A-7	Spleen	31.9442			18.19
	O22	SYBR	GranA	Unkn	18-5A-8	Spleen	31.5737	31.7589	31.4458	18.84	18.515		13.2439	13.2146	0.343934		0.78789	0.836814
	P22	SYBR	GranA	Unkn	18-5A-8	Spleen	31.7353			17.84
	A23	SYBR	GranA	Unkn	18-5B-1	Spleen	26.1774	28.9564		17.89	17.865		11.0914		-1.80863		3.50308
	B23	SYBR	GranA	Unkn	18-5B-1	Spleen	26.2437			18.32
	C23	SYBR	GranA	Unkn	18-5B-2	Spleen	26.1727	26.2082		18.42	18.37		7.8382		-5.0618		33.4006
	D23	SYBR	GranA	Unkn	18-5B-2	Spleen	26.2097			17.76
	E23	SYBR	GranA	Unkn	18-5B-3	Spleen	26.2557	26.2327		18.14	17.95		8.28273		-4.61727		24.5436
	F23	SYBR	GranA	Unkn	18-5B-3	Spleen	26.5461			19.02
	G23	SYBR	GranA	Unkn	18-5B-4	Spleen	26.1338	26.3399		18.42	18.72		7.61994		-5.28006		38.8557
	H23	SYBR	GranA	Unkn	18-5B-4	Spleen	26.241			17.89
	I23	SYBR	GranA	Unkn	18-5B-5	Spleen	26.1167	26.1789		18.15	18.02		8.15885		-4.74115		26.7441
	J23	SYBR	GranA	Unkn	18-5B-5	Spleen	26.2357			19.24
	K23	SYBR	GranA	Unkn	18-5B-6	Spleen	27.073	26.6543		19.78	19.51		7.14432		-5.75568		54.0296
	L23	SYBR	GranA	Unkn	18-5B-6	Spleen	27.2909			18.69
	M23	SYBR	GranA	Unkn	18-5B-7	Spleen	26.3493	26.8201		18.85	18.77		8.05007		-4.84993		28.8386
	N23	SYBR	GranA	Unkn	18-5B-7	Spleen	26.5574			19.78
	O23	SYBR	GranA	Unkn	18-5B-8	Spleen	28.0687	27.3131	26.8379	20.08	19.93		7.38307	8.19607	-5.51693		45.789	31.963
	P23	SYBR	GranA	Unkn	18-5B-8	Spleen	28.5111			N/A
	A24	SYBR	GranA	Pos Ctrl		Gill	25.3057			18.35

## Sheet: IFNg
	Well	Fluor	Target	Content	Sample	Biological Set Name	Cq	Cq mean	Mean Group	Cq EF1a	Cq mean EF1a		dCt		ddCt		2^-ddCt
	A01	SYBR	IFN-G	Unkn	10-1-1	Spleen	27.5816			19.28
	B01	SYBR	IFN-G	Unkn	10-1-1	Spleen	27.778	27.6798		19.49	19.385		8.29483		-1.52517		2.8782
	C01	SYBR	IFN-G	Unkn	10-1-2	Spleen	28.2137			19.64
	D01	SYBR	IFN-G	Unkn	10-1-2	Spleen	28.7434	28.4786		20.15	19.895		8.58358		-1.23642		2.35613
	E01	SYBR	IFN-G	Unkn	10-1-3	Spleen	27.2908			19.4
	F01	SYBR	IFN-G	Unkn	10-1-3	Spleen	27.0772	27.184		19.12	19.26		7.92401		-1.89599		3.72178
	G01	SYBR	IFN-G	Unkn	10-1-4	Spleen	28.9049			19.99
	H01	SYBR	IFN-G	Unkn	10-1-4	Spleen	29.3247	29.1148		20.44	20.215		8.89978		-0.920216		1.8924
	I01	SYBR	IFN-G	Unkn	10-1-5	Spleen	27.1837			19.1
	J01	SYBR	IFN-G	Unkn	10-1-5	Spleen	27.3797	27.2817		19.39	19.245		8.0367		-1.7833		3.44213
	K01	SYBR	IFN-G	Unkn	10-1-6	Spleen	28.2728			20.02
	L01	SYBR	IFN-G	Unkn	10-1-6	Spleen	28.3983	28.3355		20.13	20.075		8.26054		-1.55946		2.94743
	M01	SYBR	IFN-G	Unkn	10-1-7	Spleen	27.3305			18.96
	N01	SYBR	IFN-G	Unkn	10-1-7	Spleen	27.3306	27.3306		19.07	19.015		8.31556		-1.50444		2.83714
	O01	SYBR	IFN-G	Unkn	10-1-8	Spleen	28.1906			19.31
	P01	SYBR	IFN-G	Unkn	10-1-8	Spleen	28.1419	28.1663	27.9464	19.21	19.26		8.90627	8.40266	-0.913727		1.88391	2.74489
	A02	SYBR	IFN-G	Unkn	10-2-1	Spleen	29.3972			19.43
	B02	SYBR	IFN-G	Unkn	10-2-1	Spleen	29.1231	29.2602		19.18	19.305		9.95515		0.135154		0.910573
	C02	SYBR	IFN-G	Unkn	10-2-2	Spleen	28.9872			19.45
	D02	SYBR	IFN-G	Unkn	10-2-2	Spleen	29.0254	29.0063		19.42	19.435		9.5713		-0.248702		1.18814
	E02	SYBR	IFN-G	Unkn	10-2-3	Spleen	29.7948			18.6
	F02	SYBR	IFN-G	Unkn	10-2-3	Spleen	30.2155	30.0051		19.06	18.83		11.1751		1.35514		0.390897
	G02	SYBR	IFN-G	Unkn	10-2-4	Spleen	28.7278			19.2
	H02	SYBR	IFN-G	Unkn	10-2-4	Spleen	28.395	28.5614		19.1	19.15		9.4114		-0.408596		1.32739
	I02	SYBR	IFN-G	Unkn	10-2-5	Spleen	29.1834			18.57
	J02	SYBR	IFN-G	Unkn	10-2-5	Spleen	29.4348	29.3091		18.79	18.68		10.6291		0.809108		0.570735
	K02	SYBR	IFN-G	Unkn	10-2-6	Spleen	29.5903			19.79
	L02	SYBR	IFN-G	Unkn	10-2-6	Spleen	29.625	29.6077		19.5	19.645		9.96267		0.142666		0.905843
	M02	SYBR	IFN-G	Unkn	10-2-7	Spleen	29.2175			19.04
	N02	SYBR	IFN-G	Unkn	10-2-7	Spleen	28.9692	29.0934		18.75	18.895		10.1984		0.378375		0.769304
	O02	SYBR	IFN-G	Unkn	10-2-8	Spleen	29.3303			19.57
	P02	SYBR	IFN-G	Unkn	10-2-8	Spleen	29.0211	29.1757	29.2524	19.31	19.44		9.73569	10.0799	-0.0843134		1.06018	0.890383
	A03	SYBR	IFN-G	Unkn	10-3-1	Spleen	30.1454			19.49
	B03	SYBR	IFN-G	Unkn	10-3-1	Spleen	30.0695	30.1074		19.16	19.325		10.7824		0.962443		0.513187
	C03	SYBR	IFN-G	Unkn	10-3-2	Spleen	29.389			20.91
	D03	SYBR	IFN-G	Unkn	10-3-2	Spleen	29.2597	29.3243		20.95	20.93		8.39434		-1.42566		2.68638
	E03	SYBR	IFN-G	Unkn	10-3-3	Spleen	28.0442			18.67
	F03	SYBR	IFN-G	Unkn	10-3-3	Spleen	28.4153	28.2298		18.58	18.625		9.60477		-0.215235		1.16089
	G03	SYBR	IFN-G	Unkn	10-3-4	Spleen	28.2794			18.14
	H03	SYBR	IFN-G	Unkn	10-3-4	Spleen	28.2179	28.2486		18.13	18.135		10.1136		0.293639		0.815841
	I03	SYBR	IFN-G	Unkn	10-3-5	Spleen	28.2106			18.79
	J03	SYBR	IFN-G	Unkn	10-3-5	Spleen	28.4203	28.3155		18.9	18.845		9.47048		-0.349525		1.27414
	K03	SYBR	IFN-G	Unkn	10-3-6	Spleen	28.0015			18.73
	L03	SYBR	IFN-G	Unkn	10-3-6	Spleen	28.1083	28.0549		18.9	18.815		9.23992		-0.580085		1.49494
	M03	SYBR	IFN-G	Unkn	10-3-7	Spleen	27.6821			18.13
	N03	SYBR	IFN-G	Unkn	10-3-7	Spleen	28.0193	27.8507		18.46	18.295		9.55569		-0.264307		1.20106
	O03	SYBR	IFN-G	Unkn	10-3-8	Spleen	29.1029			18.72
	P03	SYBR	IFN-G	Unkn	10-3-8	Spleen	28.6253	28.8641	28.6244	18.48	18.6		10.2641	9.67817	0.444095		0.735045	1.23519
	A04	SYBR	IFN-G	Unkn	10-4-1	Spleen	29.9387			19.27
	B04	SYBR	IFN-G	Unkn	10-4-1	Spleen	29.4003	29.6695		18.9	19.085		10.5845		0.764493		0.58866
	C04	SYBR	IFN-G	Unkn	10-4-2	Spleen	28.9477			18.88
	D04	SYBR	IFN-G	Unkn	10-4-2	Spleen	28.3	28.6239		18.58	18.73		9.89389		0.0738915		0.950072
	E04	SYBR	IFN-G	Unkn	10-4-3	Spleen	29.4626			19.5
	F04	SYBR	IFN-G	Unkn	10-4-3	Spleen	29.3024	29.3825		19.47	19.485		9.89753		0.0775256		0.947682
	G04	SYBR	IFN-G	Unkn	10-4-4	Spleen	29.3372			19.31
	H04	SYBR	IFN-G	Unkn	10-4-4	Spleen	29.2699	29.3036		19.2	19.255		10.0486		0.228554		0.85349
	I04	SYBR	IFN-G	Unkn	10-4-5	Spleen	27.8156			18.05
	J04	SYBR	IFN-G	Unkn	10-4-5	Spleen	28.154	27.9848		18.23	18.14		9.84482		0.0248169		0.982945
	K04	SYBR	IFN-G	Unkn	10-4-6	Spleen	28.5333			18.35
	L04	SYBR	IFN-G	Unkn	10-4-6	Spleen	28.7612	28.6473		18.31	18.33		10.3173		0.497294		0.708434
	M04	SYBR	IFN-G	Unkn	10-4-7	Spleen	28.7414			18.06
	N04	SYBR	IFN-G	Unkn	10-4-7	Spleen	28.8433	28.7924		18.38	18.22		10.5724		0.752357		0.593633
	O04	SYBR	IFN-G	Unkn	10-4-8	Spleen	28.7899			19.13
	P04	SYBR	IFN-G	Unkn	10-4-8	Spleen	28.8195	28.8047	28.9011	18.6	18.865		9.93971	10.1373	0.119708		0.920374	0.818161
	A05	SYBR	IFN-G	Unkn	10-5-1	Spleen	27.9898			18.88
	B05	SYBR	IFN-G	Unkn	10-5-1	Spleen	27.6757	27.8327		18.66	18.77		9.06272		-0.757277		1.6903
	C05	SYBR	IFN-G	Unkn	10-5-2	Spleen	29.1511			18.74
	D05	SYBR	IFN-G	Unkn	10-5-2	Spleen	29.1473	29.1492		18.77	18.755		10.3942		0.5742		0.671659
	E05	SYBR	IFN-G	Unkn	10-5-3	Spleen	28.326			18.23
	F05	SYBR	IFN-G	Unkn	10-5-3	Spleen	28.2435	28.2848		18.28	18.255		10.0298		0.209773		0.864674
	G05	SYBR	IFN-G	Unkn	10-5-4	Spleen	28.643			18.9
	H05	SYBR	IFN-G	Unkn	10-5-4	Spleen	28.5005	28.5717		18.88	18.89		9.68173		-0.138273		1.10059
	I05	SYBR	IFN-G	Unkn	10-5-5	Spleen	28.0779			18.05
	J05	SYBR	IFN-G	Unkn	10-5-5	Spleen	28.2444	28.1611		18.03	18.04		10.1211		0.30113		0.811616
	K05	SYBR	IFN-G	Unkn	10-5-6	Spleen	28.1343			18.93
	L05	SYBR	IFN-G	Unkn	10-5-6	Spleen	28.4065	28.2704		19.17	19.05		9.22041		-0.599589		1.51528
	M05	SYBR	IFN-G	Unkn	10-5-7	Spleen	29.6183			19.95
	N05	SYBR	IFN-G	Unkn	10-5-7	Spleen	29.9653	29.7918		20.1	20.025		9.76676		-0.0532379		1.03759
	O05	SYBR	IFN-G	Unkn	10-5-8	Spleen	28.6857			18.53
	P05	SYBR	IFN-G	Unkn	10-5-8	Spleen	29.0142	28.85	28.614	18.56	18.545		10.305	9.82271	0.484959		0.714517	1.05078
	A06	SYBR	IFN-G	Unkn	12-1-1	Spleen	29.7043			20.69
	B06	SYBR	IFN-G	Unkn	12-1-1	Spleen	29.3945	29.5494		20.42	20.555		8.99442		-0.825583		1.77225
	C06	SYBR	IFN-G	Unkn	12-1-2	Spleen	28.0109			19.11
	D06	SYBR	IFN-G	Unkn	12-1-2	Spleen	27.8071	27.909		19.07	19.09		8.81902		-1.00098		2.00136
	E06	SYBR	IFN-G	Unkn	12-1-3	Spleen	27.7032			19.1
	F06	SYBR	IFN-G	Unkn	12-1-3	Spleen	27.572	27.6376		19.16	19.13		8.50757		-1.31243		2.48359
	G06	SYBR	IFN-G	Unkn	12-1-4	Spleen	26.3014			18.79
	H06	SYBR	IFN-G	Unkn	12-1-4	Spleen	26.2756	26.2885		18.94	18.865		7.4235		-2.3965		5.26522
	I06	SYBR	IFN-G	Unkn	12-1-5	Spleen	26.6244			18.17
	J06	SYBR	IFN-G	Unkn	12-1-5	Spleen	26.8844	26.7544		18.39	18.28		8.47441		-1.34559		2.54134
	K06	SYBR	IFN-G	Unkn	12-1-6	Spleen	26.6315			18.45
	L06	SYBR	IFN-G	Unkn	12-1-6	Spleen	26.6631	26.6473		18.45	18.45		8.19727		-1.62273		3.07958
	M06	SYBR	IFN-G	Unkn	12-1-7	Spleen	28.0219			19.16
	N06	SYBR	IFN-G	Unkn	12-1-7	Spleen	28.3513	28.1866		19.34	19.25		8.93659		-0.883412		1.84473
	O06	SYBR	IFN-G	Unkn	12-1-8	Spleen	27.234			18.29
	P06	SYBR	IFN-G	Unkn	12-1-8	Spleen	27.3898	27.3119	27.5356	18.24	18.265		9.04691	8.54996	-0.773092		1.70893	2.58713
	A07	SYBR	IFN-G	Unkn	12-2-1	Spleen	28.4771			18.63
	B07	SYBR	IFN-G	Unkn	12-2-1	Spleen	28.5725	28.5248		18.5	18.565		9.9598		0.139797		0.907647
	C07	SYBR	IFN-G	Unkn	12-2-2	Spleen	28.1672			17.54
	D07	SYBR	IFN-G	Unkn	12-2-2	Spleen	28.2476	28.2074		17.54	17.54		10.6674		0.847443		0.555769
	E07	SYBR	IFN-G	Unkn	12-2-3	Spleen	27.1362			17.44
	F07	SYBR	IFN-G	Unkn	12-2-3	Spleen	27.1017	27.1189		17.52	17.48		9.63893		-0.181074		1.13373
	G07	SYBR	IFN-G	Unkn	12-2-4	Spleen	27.5253			17.66
	H07	SYBR	IFN-G	Unkn	12-2-4	Spleen	27.5363	27.5308		17.91	17.785		9.74582		-0.0741778		1.05276
	I07	SYBR	IFN-G	Unkn	12-2-5	Spleen	28.6167			18.74
	J07	SYBR	IFN-G	Unkn	12-2-5	Spleen	28.5514	28.584		18.93	18.835		9.74902		-0.0709758		1.05043
	K07	SYBR	IFN-G	Unkn	12-2-6	Spleen	27.7838			18.41
	L07	SYBR	IFN-G	Unkn	12-2-6	Spleen	27.9771	27.8804		18.42	18.415		9.46542		-0.35458		1.27861
	M07	SYBR	IFN-G	Unkn	12-2-7	Spleen	27.5913			17.82
	N07	SYBR	IFN-G	Unkn	12-2-7	Spleen	27.6567	27.624		18.13	17.975		9.64899		-0.171005		1.12584
	O07	SYBR	IFN-G	Unkn	12-2-8	Spleen	28.1457			18.3
	P07	SYBR	IFN-G	Unkn	12-2-8	Spleen	28.6721	28.4089	27.9849	19.01	18.655		9.75388	9.82866	-0.0661165		1.04689	1.01896
	A08	SYBR	IFN-G	Unkn	12-3-1	Spleen	28.3826			18.33
	B08	SYBR	IFN-G	Unkn	12-3-1	Spleen	28.1738	28.2782		18.15	18.24		10.0382		0.218205		0.859635
	C08	SYBR	IFN-G	Unkn	12-3-2	Spleen	28.1877			17.66
	D08	SYBR	IFN-G	Unkn	12-3-2	Spleen	28.1378	28.1627		17.63	17.645		10.5177		0.697741		0.616537
	E08	SYBR	IFN-G	Unkn	12-3-3	Spleen	27.2604			17.49
	F08	SYBR	IFN-G	Unkn	12-3-3	Spleen	27.1901	27.2253		17.49	17.49		9.73526		-0.084738		1.0605
	G08	SYBR	IFN-G	Unkn	12-3-4	Spleen	26.8325			17.5
	H08	SYBR	IFN-G	Unkn	12-3-4	Spleen	27.1291	26.9808		17.73	17.615		9.36581		-0.454188		1.37001
	I08	SYBR	IFN-G	Unkn	12-3-5	Spleen	28.0284			17.97
	J08	SYBR	IFN-G	Unkn	12-3-5	Spleen	28.1109	28.0697		18.04	18.005		10.0647		0.244671		0.844008
	K08	SYBR	IFN-G	Unkn	12-3-6	Spleen	27.9682			17.27
	L08	SYBR	IFN-G	Unkn	12-3-6	Spleen	28.0768	28.0225		17.35	17.31		10.7125		0.892509		0.538677
	M08	SYBR	IFN-G	Unkn	12-3-7	Spleen	29.0102			18.57
	N08	SYBR	IFN-G	Unkn	12-3-7	Spleen	29.1974	29.1038		18.76	18.665		10.4388		0.618771		0.651225
	O08	SYBR	IFN-G	Unkn	12-3-8	Spleen	28.0354			17.61
	P08	SYBR	IFN-G	Unkn	12-3-8	Spleen	28.2951	28.1652	28.001	17.75	17.68		10.4852	10.1698	0.665243		0.630582	0.821396
	A09	SYBR	IFN-G	Unkn	12-4-1	Spleen	27.289			17.71
	B09	SYBR	IFN-G	Unkn	12-4-1	Spleen	27.1218	27.2054		17.52	17.615		9.59041		-0.229594		1.1725
	C09	SYBR	IFN-G	Unkn	12-4-2	Spleen	28.0248			17.59
	D09	SYBR	IFN-G	Unkn	12-4-2	Spleen	28.0139	28.0193		17.51	17.55		10.4693		0.649317		0.637582
	E09	SYBR	IFN-G	Unkn	12-4-3	Spleen	26.1133			17.06
	F09	SYBR	IFN-G	Unkn	12-4-3	Spleen	25.9834	26.0483		17.04	17.05		8.99834		-0.821663		1.76744
	G09	SYBR	IFN-G	Unkn	12-4-4	Spleen	27.418			17.33
	H09	SYBR	IFN-G	Unkn	12-4-4	Spleen	27.5489	27.4835		17.36	17.345		10.1385		0.318476		0.801917
	I09	SYBR	IFN-G	Unkn	12-4-5	Spleen	27.1505			16.57
	J09	SYBR	IFN-G	Unkn	12-4-5	Spleen	27.1721	27.1613		16.87	16.72		10.4413		0.621314		0.650079
	K09	SYBR	IFN-G	Unkn	12-4-6	Spleen	27.6417			18.63
	L09	SYBR	IFN-G	Unkn	12-4-6	Spleen	27.9593	27.8005		18.51	18.57		9.23051		-0.589491		1.50472
	M09	SYBR	IFN-G	Unkn	12-4-7	Spleen	30.8964			21.19
	N09	SYBR	IFN-G	Unkn	12-4-7	Spleen	31.2057	31.0511		21.51	21.35		9.70107		-0.118931		1.08593
	O09	SYBR	IFN-G	Unkn	12-4-8	Spleen	28.4852			18.57
	P09	SYBR	IFN-G	Unkn	12-4-8	Spleen	28.7846	28.6349	27.9255	18.85	18.71		9.92489	9.81179	0.10489		0.929876	1.06876
	A10	SYBR	IFN-G	Unkn	12-5A-1	Spleen	28.0438			18.35
	B10	SYBR	IFN-G	Unkn	12-5A-1	Spleen	27.6309	27.8373		18.05	18.2		9.63734		-0.182661		1.13498
	C10	SYBR	IFN-G	Unkn	12-5A-2	Spleen	28.5062			18.06
	D10	SYBR	IFN-G	Unkn	12-5A-2	Spleen	28.4356	28.4709		17.77	17.915		10.5559		0.735906		0.600441
	E10	SYBR	IFN-G	Unkn	12-5A-3	Spleen	27.0329			17.52
	F10	SYBR	IFN-G	Unkn	12-5A-3	Spleen	27.021	27.0269		17.7	17.61		9.41691		-0.403093		1.32234
	G10	SYBR	IFN-G	Unkn	12-5A-4	Spleen	27.0368			17.52
	H10	SYBR	IFN-G	Unkn	12-5A-4	Spleen	27.1527	27.0947		17.61	17.565		9.52973		-0.290269		1.22287
	I10	SYBR	IFN-G	Unkn	12-5A-5	Spleen	27.0127			17.69
	J10	SYBR	IFN-G	Unkn	12-5A-5	Spleen	27.1443	27.0785		17.86	17.775		9.30346		-0.516544		1.43052
	K10	SYBR	IFN-G	Unkn	12-5A-6	Spleen	26.6357			17.96
	L10	SYBR	IFN-G	Unkn	12-5A-6	Spleen	26.744	26.6899		18.06	18.01		8.67986		-1.14014		2.20402
	M10	SYBR	IFN-G	Unkn	12-5A-7	Spleen	27.8445			17.14
	N10	SYBR	IFN-G	Unkn	12-5A-7	Spleen	28.6671	28.2558		17.76	17.45		10.8058		0.98577		0.504956
	O10	SYBR	IFN-G	Unkn	12-5A-8	Spleen	28.4189			18.07
	P10	SYBR	IFN-G	Unkn	12-5A-8	Spleen	28.3955	28.4072	27.6076	17.92	17.995		10.4122	9.79265	0.592201		0.66333	1.13543
	A11	SYBR	IFN-G	Unkn	12-5B-1	Spleen	27.7555			17.85
	B11	SYBR	IFN-G	Unkn	12-5B-1	Spleen	27.8631	27.8093		17.79	17.82		9.98932		0.169319		0.889263
	C11	SYBR	IFN-G	Unkn	12-5B-2	Spleen	27.2737			17.86
	D11	SYBR	IFN-G	Unkn	12-5B-2	Spleen	27.1072	27.1904		17.7	17.78		9.41045		-0.409551		1.32827
	E11	SYBR	IFN-G	Unkn	12-5B-3	Spleen	25.419			17.88
	F11	SYBR	IFN-G	Unkn	12-5B-3	Spleen	25.3519	25.3854		17.74	17.81		7.57543		-2.24457		4.73895
	G11	SYBR	IFN-G	Unkn	12-5B-4	Spleen	27.5199			17.56
	H11	SYBR	IFN-G	Unkn	12-5B-4	Spleen	27.5754	27.5477		17.98	17.77		9.77767		-0.0423276		1.02977
	I11	SYBR	IFN-G	Unkn	12-5B-5	Spleen	27.1614			18.32
	J11	SYBR	IFN-G	Unkn	12-5B-5	Spleen	27.3974	27.2794		18.47	18.395		8.88441		-0.935592		1.91267
	K11	SYBR	IFN-G	Unkn	12-5B-6	Spleen	28.6952			20.08
	L11	SYBR	IFN-G	Unkn	12-5B-6	Spleen	28.4972	28.5962		19.96	20.02		8.57619		-1.24381		2.36823
	M11	SYBR	IFN-G	Unkn	12-5B-7	Spleen	27.2981			18.13
	N11	SYBR	IFN-G	Unkn	12-5B-7	Spleen	27.4745	27.3863		18.36	18.245		9.14129		-0.678706		1.6007
	O11	SYBR	IFN-G	Unkn	12-5B-8	Spleen	30.8169			22.93
	P11	SYBR	IFN-G	Unkn	12-5B-8	Spleen	31.3368	31.0768	27.7839	23.32	23.125		7.95183	8.91332	-1.86817		3.65068	2.18982
	A12	SYBR	IFN-G	Unkn	15-1-1	Spleen	27.0981			18.12
	B12	SYBR	IFN-G	Unkn	15-1-1	Spleen	27.079	27.0886		18.19	18.155		8.93356		-0.886436		1.8486
	C12	SYBR	IFN-G	Unkn	15-1-2	Spleen	27.7354			18.33
	D12	SYBR	IFN-G	Unkn	15-1-2	Spleen	27.5251	27.6302		18.28	18.305		9.32524		-0.494758		1.40908
	E12	SYBR	IFN-G	Unkn	15-1-3	Spleen	27.4177			18.24
	F12	SYBR	IFN-G	Unkn	15-1-3	Spleen	27.4217	27.4197		18.29	18.265		9.15471		-0.665289		1.58589
	G12	SYBR	IFN-G	Unkn	15-1-4	Spleen	27.3707			18.69
	H12	SYBR	IFN-G	Unkn	15-1-4	Spleen	27.5041	27.4374		18.77	18.73		8.70737		-1.11263		2.16239
	I12	SYBR	IFN-G	Unkn	15-1-5	Spleen	27.0874			18.77
	J12	SYBR	IFN-G	Unkn	15-1-5	Spleen	27.1041	27.0958		18.39	18.58		8.51575		-1.30425		2.46955
	K12	SYBR	IFN-G	Unkn	15-1-6	Spleen	28.1127			18.83
	L12	SYBR	IFN-G	Unkn	15-1-6	Spleen	28.5829	28.3478		19.05	18.94		9.40781		-0.412187		1.3307
	M12	SYBR	IFN-G	Unkn	15-1-7	Spleen	27.8162			18.73
	N12	SYBR	IFN-G	Unkn	15-1-7	Spleen	27.8662	27.8412		19.09	18.91		8.93123		-0.888766		1.85159
	O12	SYBR	IFN-G	Unkn	15-1-8	Spleen	27.0577			17.79
	P12	SYBR	IFN-G	Unkn	15-1-8	Spleen	27.4142	27.236	27.5121	18.1	17.945		9.29098	9.03333	-0.529022		1.44295	1.7626
	A13	SYBR	IFN-G	Unkn	15-2-1	Spleen	26.1603			18.77
	B13	SYBR	IFN-G	Unkn	15-2-1	Spleen	25.8356	25.998		18.48	18.625		7.37299		-2.44701		5.45287
	C13	SYBR	IFN-G	Unkn	15-2-2	Spleen	26.0646			18.84
	D13	SYBR	IFN-G	Unkn	15-2-2	Spleen	26.1629	26.1137		18.79	18.815		7.29874		-2.52126		5.74083
	E13	SYBR	IFN-G	Unkn	15-2-3	Spleen	25.335			17.74
	F13	SYBR	IFN-G	Unkn	15-2-3	Spleen	25.3193	25.3272		17.78	17.76		7.56715		-2.25285		4.76623
	G13	SYBR	IFN-G	Unkn	15-2-4	Spleen	28.0159			18.43
	H13	SYBR	IFN-G	Unkn	15-2-4	Spleen	28.0583	28.0371		18.39	18.41		9.62707		-0.192926		1.14308
	I13	SYBR	IFN-G	Unkn	15-2-5	Spleen	29.9778			19.64
	J13	SYBR	IFN-G	Unkn	15-2-5	Spleen	30.2455	30.1116		19.39	19.515		10.5966		0.776638		0.583726
	K13	SYBR	IFN-G	Unkn	15-2-6	Spleen	27.5601			18.63
	L13	SYBR	IFN-G	Unkn	15-2-6	Spleen	27.6362	27.5982		18.37	18.5		9.09819		-0.721805		1.64924
	M13	SYBR	IFN-G	Unkn	15-2-7	Spleen	28.0948			17.94
	N13	SYBR	IFN-G	Unkn	15-2-7	Spleen	28.1973	28.146		17.94	17.94		10.206		0.386047		0.765223
	O13	SYBR	IFN-G	Unkn	15-2-8	Spleen	26.5823			19.74
	P13	SYBR	IFN-G	Unkn	15-2-8	Spleen	27.2698	26.926	27.2822	20.34	20.04		6.88602	8.58161	-2.93398		7.64214	3.46792
	A14	SYBR	IFN-G	Unkn	15-3-1	Spleen	29.2821			18.67
	B14	SYBR	IFN-G	Unkn	15-3-1	Spleen	28.9421	29.1121		18.37	18.52		10.5921		0.772114		0.585559
	C14	SYBR	IFN-G	Unkn	15-3-2	Spleen	27.8672			17.86
	D14	SYBR	IFN-G	Unkn	15-3-2	Spleen	27.9515	27.9093		17.8	17.83		10.0793		0.259335		0.835473
	E14	SYBR	IFN-G	Unkn	15-3-3	Spleen	29.0431			18.29
	F14	SYBR	IFN-G	Unkn	15-3-3	Spleen	29.1033	29.0732		18.24	18.265		10.8082		0.988191		0.504109
	G14	SYBR	IFN-G	Unkn	15-3-4	Spleen	27.7745			17.63
	H14	SYBR	IFN-G	Unkn	15-3-4	Spleen	28.1591	27.9668		18.25	17.94		10.0268		0.206841		0.866432
	I14	SYBR	IFN-G	Unkn	15-3-5	Spleen	28.2423			18.02
	J14	SYBR	IFN-G	Unkn	15-3-5	Spleen	28.5421	28.3922		18.24	18.13		10.2622		0.442172		0.736026
	K14	SYBR	IFN-G	Unkn	15-3-6	Spleen	28.8181			18.01
	L14	SYBR	IFN-G	Unkn	15-3-6	Spleen	29.1712	28.9946		17.64	17.825		11.1696		1.34965		0.392388
	M14	SYBR	IFN-G	Unkn	15-3-7	Spleen	28.0321			17.85
	N14	SYBR	IFN-G	Unkn	15-3-7	Spleen	28.1494	28.0907		17.96	17.905		10.1857		0.365747		0.776067
	O14	SYBR	IFN-G	Unkn	15-3-8	Spleen	29.0205			17.45
	P14	SYBR	IFN-G	Unkn	15-3-8	Spleen	28.8801	28.9503	28.5612	17.51	17.48		11.4703	10.5743	1.6503		0.318574	0.626829
	A15	SYBR	IFN-G	Unkn	15-4-1	Spleen	28.0703			18.15
	B15	SYBR	IFN-G	Unkn	15-4-1	Spleen	28.0866	28.0784		18.1	18.125		9.95344		0.133442		0.911654
	C15	SYBR	IFN-G	Unkn	15-4-2	Spleen	25.1466			18.09
	D15	SYBR	IFN-G	Unkn	15-4-2	Spleen	25.1265	25.1366		18.12	18.105		7.03155		-2.78845		6.90886
	E15	SYBR	IFN-G	Unkn	15-4-3	Spleen	29.057			18.36
	F15	SYBR	IFN-G	Unkn	15-4-3	Spleen	29.0801	29.0685		18.49	18.425		10.6435		0.823531		0.565057
	G15	SYBR	IFN-G	Unkn	15-4-4	Spleen	28.3966			18.29
	H15	SYBR	IFN-G	Unkn	15-4-4	Spleen	28.284	28.3403		18.19	18.24		10.1003		0.280303		0.823418
	I15	SYBR	IFN-G	Unkn	15-4-5	Spleen	25.06			18.06
	J15	SYBR	IFN-G	Unkn	15-4-5	Spleen	25.0272	25.0436		18.14	18.1		6.94362		-2.87638		7.34306
	K15	SYBR	IFN-G	Unkn	15-4-6	Spleen	24.0563			17.91
	L15	SYBR	IFN-G	Unkn	15-4-6	Spleen	24.1232	24.0897		17.61	17.76		6.32974		-3.49026		11.2376
	M15	SYBR	IFN-G	Unkn	15-4-7	Spleen	26.8756			17.37
	N15	SYBR	IFN-G	Unkn	15-4-7	Spleen	27.084	26.9798		17.44	17.405		9.57476		-0.245239		1.18529
	O15	SYBR	IFN-G	Unkn	15-4-8	Spleen	28.5206			18.29
	P15	SYBR	IFN-G	Unkn	15-4-8	Spleen	28.8585	28.6895	26.9283	18.33	18.31		10.3795	8.86956	0.55952		0.678528	3.70669
	A16	SYBR	IFN-G	Unkn	15-5A-1	Spleen	29.0759			18.8
	B16	SYBR	IFN-G	Unkn	15-5A-1	Spleen	29.1116	29.0938		18.75	18.775		10.3188		0.498758		0.707716
	C16	SYBR	IFN-G	Unkn	15-5A-2	Spleen	28.5999			18.14
	D16	SYBR	IFN-G	Unkn	15-5A-2	Spleen	28.6699	28.6349		18.19	18.165		10.4699		0.649883		0.637332
	E16	SYBR	IFN-G	Unkn	15-5A-3	Spleen	28.4278			18.17
	F16	SYBR	IFN-G	Unkn	15-5A-3	Spleen	28.2785	28.3532		18.16	18.165		10.1882		0.368183		0.774758
	G16	SYBR	IFN-G	Unkn	15-5A-4	Spleen	32.0907			25.17
	H16	SYBR	IFN-G	Unkn	15-5A-4	Spleen	32.0923	32.0915		25.34	25.255		6.83646		-2.98354		7.90925
	I16	SYBR	IFN-G	Unkn	15-5A-5	Spleen	29.6106			18.88
	J16	SYBR	IFN-G	Unkn	15-5A-5	Spleen	29.6564	29.6335		18.74	18.81		10.8235		1.00349		0.498793
	K16	SYBR	IFN-G	Unkn	15-5A-6	Spleen	29.0616			17.66
	L16	SYBR	IFN-G	Unkn	15-5A-6	Spleen	29.0913	29.0765		17.89	17.775		11.3015		1.48145		0.358128
	M16	SYBR	IFN-G	Unkn	15-5A-7	Spleen	30.25			20.77
	N16	SYBR	IFN-G	Unkn	15-5A-7	Spleen	30.4226	30.3363		20.8	20.785		9.55131		-0.268686		1.20471
	O16	SYBR	IFN-G	Unkn	15-5A-8	Spleen	29.6803			18.02
	P16	SYBR	IFN-G	Unkn	15-5A-8	Spleen	29.6915	29.6859	29.6132	18.02	18.02		11.6659	10.1444	1.84593		0.278176	1.54611
	A17	SYBR	IFN-G	Unkn	15-5B-1	Spleen	26.2015			18.63
	B17	SYBR	IFN-G	Unkn	15-5B-1	Spleen	26.366	26.2837		18.86	18.745		7.53873		-2.28127		4.86106
	C17	SYBR	IFN-G	Unkn	15-5B-2	Spleen	25.2943			18.23
	D17	SYBR	IFN-G	Unkn	15-5B-2	Spleen	25.1132	25.2037		18.1	18.165		7.03873		-2.78127		6.87455
	E17	SYBR	IFN-G	Unkn	15-5B-3	Spleen	25.9354			18.34
	F17	SYBR	IFN-G	Unkn	15-5B-3	Spleen	25.8802	25.9078		18.52	18.43		7.47777		-2.34223		5.07085
	G17	SYBR	IFN-G	Unkn	15-5B-4	Spleen	25.8915			18.35
	H17	SYBR	IFN-G	Unkn	15-5B-4	Spleen	26.0546	25.973		18.53	18.44		7.53303		-2.28697		4.88031
	I17	SYBR	IFN-G	Unkn	15-5B-5	Spleen	24.8171			17.54
	J17	SYBR	IFN-G	Unkn	15-5B-5	Spleen	25.1312	24.9742		17.8	17.67		7.30417		-2.51583		5.71926
	K17	SYBR	IFN-G	Unkn	15-5B-6	Spleen	24.72			17.95
	L17	SYBR	IFN-G	Unkn	15-5B-6	Spleen	24.4186	24.5693		18.19	18.07		6.4993		-3.3207		9.99152
	M17	SYBR	IFN-G	Unkn	15-5B-7	Spleen	25.1123			17.78
	N17	SYBR	IFN-G	Unkn	15-5B-7	Spleen	25.1119	25.1121		17.87	17.825		7.28709		-2.53291		5.78738
	O17	SYBR	IFN-G	Unkn	15-5B-8	Spleen	25.1364			17.54
	P17	SYBR	IFN-G	Unkn	15-5B-8	Spleen	25.3962	25.2663	25.4113	17.8	17.67		7.59628	7.28439	-2.22372		4.67097	5.98199
	A18	SYBR	IFN-G	Unkn	18-1-1	Spleen	26.2275			17.46
	B18	SYBR	IFN-G	Unkn	18-1-1	Spleen	26.3546	26.2911		17.5	17.48		8.81108		-1.00892		2.0124
	C18	SYBR	IFN-G	Unkn	18-1-2	Spleen	27.9108			17.94
	D18	SYBR	IFN-G	Unkn	18-1-2	Spleen	28.055	27.9829		18.09	18.015		9.96789		0.147886		0.902572
	E18	SYBR	IFN-G	Unkn	18-1-3	Spleen	27.0721			17.77
	F18	SYBR	IFN-G	Unkn	18-1-3	Spleen	27.2939	27.183		18.16	17.965		9.21802		-0.601976		1.51779
	G18	SYBR	IFN-G	Unkn	18-1-4	Spleen	26.0312			16.11
	H18	SYBR	IFN-G	Unkn	18-1-4	Spleen	26.2123	26.1218		17.22	16.665		9.45677		-0.363233		1.28631
	I18	SYBR	IFN-G	Unkn	18-1-5	Spleen	27.5868			18.41
	J18	SYBR	IFN-G	Unkn	18-1-5	Spleen	27.5366	27.5617		18.52	18.465		9.09668		-0.723321		1.65098
	K18	SYBR	IFN-G	Unkn	18-1-6	Spleen	26.8963			18.26
	L18	SYBR	IFN-G	Unkn	18-1-6	Spleen	26.7548	26.8255		18.26	18.26		8.56553		-1.25447		2.3858
	M18	SYBR	IFN-G	Unkn	18-1-7	Spleen	27.0666			17.56
	N18	SYBR	IFN-G	Unkn	18-1-7	Spleen	27.3721	27.2194		17.92	17.74		9.47937		-0.340632		1.26631
	O18	SYBR	IFN-G	Unkn	18-1-8	Spleen	27.6565			17.76
	P18	SYBR	IFN-G	Unkn	18-1-8	Spleen	27.8093	27.7329	27.1148	18.02	17.89		9.84292	9.30478	0.02292		0.984239	1.5008
	A19	SYBR	IFN-G	Unkn	18-2-1	Spleen	27.6756			18.74
	B19	SYBR	IFN-G	Unkn	18-2-1	Spleen	27.5547	27.6151		18.74	18.74		8.87512		-0.944884		1.92503
	C19	SYBR	IFN-G	Unkn	18-2-2	Spleen	27.1672			17.81
	D19	SYBR	IFN-G	Unkn	18-2-2	Spleen	27.0694	27.1183		17.73	17.77		9.34829		-0.471709		1.38675
	E19	SYBR	IFN-G	Unkn	18-2-3	Spleen	28.0073			18.69
	F19	SYBR	IFN-G	Unkn	18-2-3	Spleen	28.135	28.0711		18.82	18.755		9.31613		-0.50387		1.41801
	G19	SYBR	IFN-G	Unkn	18-2-4	Spleen	28.7452			18.04
	H19	SYBR	IFN-G	Unkn	18-2-4	Spleen	28.7833	28.7643		18.38	18.21		10.5543		0.734258		0.601127
	I19	SYBR	IFN-G	Unkn	18-2-5	Spleen	27.7129			18.01
	J19	SYBR	IFN-G	Unkn	18-2-5	Spleen	27.9816	27.8473		18.13	18.07		9.77727		-0.0427313		1.03006
	K19	SYBR	IFN-G	Unkn	18-2-6	Spleen	29.3636			19.19
	L19	SYBR	IFN-G	Unkn	18-2-6	Spleen	29.0002	29.1819		19.14	19.165		10.0169		0.196908		0.872419
	M19	SYBR	IFN-G	Unkn	18-2-7	Spleen	29.5862			20.87
	N19	SYBR	IFN-G	Unkn	18-2-7	Spleen	29.2709	29.4286		21	20.935		8.49356		-1.32644		2.50782
	O19	SYBR	IFN-G	Unkn	18-2-8	Spleen	26.8158			18.26
	P19	SYBR	IFN-G	Unkn	18-2-8	Spleen	27.1521	26.984	28.1263	18.32	18.29		8.69396	9.38444	-1.12604		2.18259	1.49048
	A20	SYBR	IFN-G	Unkn	18-3-1	Spleen	27.58			17.64
	B20	SYBR	IFN-G	Unkn	18-3-1	Spleen	27.7437	27.6618		17.8	17.72		9.94184		0.121838		0.919016
	C20	SYBR	IFN-G	Unkn	18-3-2	Spleen	28.1225			17.74
	D20	SYBR	IFN-G	Unkn	18-3-2	Spleen	27.8211	27.9718		17.7	17.72		10.2518		0.431832		0.74132
	E20	SYBR	IFN-G	Unkn	18-3-3	Spleen	27.6752			17.22
	F20	SYBR	IFN-G	Unkn	18-3-3	Spleen	27.7577	27.7164		17.4	17.31		10.4064		0.586435		0.665986
	G20	SYBR	IFN-G	Unkn	18-3-4	Spleen	27.8446			17.6
	H20	SYBR	IFN-G	Unkn	18-3-4	Spleen	28.436	28.1403		18.26	17.93		10.2103		0.390301		0.76297
	I20	SYBR	IFN-G	Unkn	18-3-5	Spleen	27.3597			17.46
	J20	SYBR	IFN-G	Unkn	18-3-5	Spleen	27.6383	27.499		17.46	17.46		10.039		0.219015		0.859152
	K20	SYBR	IFN-G	Unkn	18-3-6	Spleen	27.2045			17.51
	L20	SYBR	IFN-G	Unkn	18-3-6	Spleen	27.1242	27.1643		17.37	17.44		9.72434		-0.0956566		1.06855
	M20	SYBR	IFN-G	Unkn	18-3-7	Spleen	28.4731			17.61
	N20	SYBR	IFN-G	Unkn	18-3-7	Spleen	28.4496	28.4613		17.52	17.565		10.8963		1.07634		0.47423
	O20	SYBR	IFN-G	Unkn	18-3-8	Spleen	28.3586			19.27
	P20	SYBR	IFN-G	Unkn	18-3-8	Spleen	28.4226	28.3906	27.8757	19.16	19.215		9.17562	10.0807	-0.644384		1.56307	0.881787
	A21	SYBR	IFN-G	Unkn	18-4-1	Spleen	27.7082			17.87
	B21	SYBR	IFN-G	Unkn	18-4-1	Spleen	27.9911	27.8496		17.98	17.925		9.92464		0.104638		0.930038
	C21	SYBR	IFN-G	Unkn	18-4-2	Spleen	28.1644			18.17
	D21	SYBR	IFN-G	Unkn	18-4-2	Spleen	28.0696	28.117		18.14	18.155		9.96198		0.141978		0.906276
	E21	SYBR	IFN-G	Unkn	18-4-3	Spleen	27.2928			18.15
	F21	SYBR	IFN-G	Unkn	18-4-3	Spleen	27.4356	27.3642		18.28	18.215		9.14916		-0.670845		1.592
	G21	SYBR	IFN-G	Unkn	18-4-4	Spleen	27.8586			19.06
	H21	SYBR	IFN-G	Unkn	18-4-4	Spleen	28.0593	27.9589		19.22	19.14		8.81894		-1.00106		2.00147
	I21	SYBR	IFN-G	Unkn	18-4-5	Spleen	28.3886			18.01
	J21	SYBR	IFN-G	Unkn	18-4-5	Spleen	28.8822	28.6354		18.12	18.065		10.5704		0.75043		0.594426
	K21	SYBR	IFN-G	Unkn	18-4-6	Spleen	26.4912			17.52
	L21	SYBR	IFN-G	Unkn	18-4-6	Spleen	26.6558	26.5735		18.2	17.86		8.7135		-1.1065		2.15323
	M21	SYBR	IFN-G	Unkn	18-4-7	Spleen	28.5055			17.66
	N21	SYBR	IFN-G	Unkn	18-4-7	Spleen	28.6992	28.6024		18.14	17.9		10.7024		0.882394		0.542467
	O21	SYBR	IFN-G	Unkn	18-4-8	Spleen	28.1967			17.77
	P21	SYBR	IFN-G	Unkn	18-4-8	Spleen	28.6358	28.4163	27.9397	18.16	17.965		10.4513	9.78654	0.631262		0.645611	1.17069
	A22	SYBR	IFN-G	Unkn	18-5A-1	Spleen	29.1498			18.27
	B22	SYBR	IFN-G	Unkn	18-5A-1	Spleen	29.7054	29.4276		18.63	18.45		10.9776		1.15759		0.448261
	C22	SYBR	IFN-G	Unkn	18-5A-2	Spleen	28.6213			18.1
	D22	SYBR	IFN-G	Unkn	18-5A-2	Spleen	28.8556	28.7385		18.15	18.125		10.6135		0.793455		0.576961
	E22	SYBR	IFN-G	Unkn	18-5A-3	Spleen	27.4287			17.95
	F22	SYBR	IFN-G	Unkn	18-5A-3	Spleen	27.7136	27.5711		18.12	18.035		9.53615		-0.283853		1.21744
	G22	SYBR	IFN-G	Unkn	18-5A-4	Spleen	28.3208			18.01
	H22	SYBR	IFN-G	Unkn	18-5A-4	Spleen	28.4836	28.4022		18.15	18.08		10.3222		0.502186		0.706036
	I22	SYBR	IFN-G	Unkn	18-5A-5	Spleen	29.08			18.07
	J22	SYBR	IFN-G	Unkn	18-5A-5	Spleen	29.2466	29.1633		18.19	18.13		11.0333		1.21328		0.431287
	K22	SYBR	IFN-G	Unkn	18-5A-6	Spleen	28.6204			17.92
	L22	SYBR	IFN-G	Unkn	18-5A-6	Spleen	28.5178	28.5691		17.99	17.955		10.6141		0.79413		0.576691
	M22	SYBR	IFN-G	Unkn	18-5A-7	Spleen	29.5513			18.49
	N22	SYBR	IFN-G	Unkn	18-5A-7	Spleen	29.5528	29.5521		18.63	18.56		10.9921		1.17208		0.443781
	O22	SYBR	IFN-G	Unkn	18-5A-8	Spleen	29.6303			18.19
	P22	SYBR	IFN-G	Unkn	18-5A-8	Spleen	29.9439	29.7871	28.9014	18.84	18.515		11.2721	10.6701	1.45211		0.365488	0.595743
	A23	SYBR	IFN-G	Unkn	18-5B-1	Spleen	27.481			17.84
	B23	SYBR	IFN-G	Unkn	18-5B-1	Spleen	27.7225	27.6017		17.89	17.865		9.73673		-0.0832667		1.05941
	C23	SYBR	IFN-G	Unkn	18-5B-2	Spleen	27.3607			18.32
	D23	SYBR	IFN-G	Unkn	18-5B-2	Spleen	27.5004	27.4305		18.42	18.37		9.06053		-0.759466		1.69286
	E23	SYBR	IFN-G	Unkn	18-5B-3	Spleen	27.2471			17.76
	F23	SYBR	IFN-G	Unkn	18-5B-3	Spleen	27.7427	27.4949		18.14	17.95		9.5449		-0.275102		1.21008
	G23	SYBR	IFN-G	Unkn	18-5B-4	Spleen	28.1199			19.02
	H23	SYBR	IFN-G	Unkn	18-5B-4	Spleen	28.0569	28.0884		18.42	18.72		9.36841		-0.451589		1.36755
	I23	SYBR	IFN-G	Unkn	18-5B-5	Spleen	27.4373			17.89
	J23	SYBR	IFN-G	Unkn	18-5B-5	Spleen	27.5029	27.4701		18.15	18.02		9.45013		-0.369874		1.29224
	K23	SYBR	IFN-G	Unkn	18-5B-6	Spleen	28.8962			19.24
	L23	SYBR	IFN-G	Unkn	18-5B-6	Spleen	28.9127	28.9044		19.78	19.51		9.39441		-0.425586		1.34312
	M23	SYBR	IFN-G	Unkn	18-5B-7	Spleen	28.865			18.69
	N23	SYBR	IFN-G	Unkn	18-5B-7	Spleen	28.8422	28.8536		18.85	18.77		10.0836		0.263627		0.832991
	O23	SYBR	IFN-G	Unkn	18-5B-8	Spleen	29.1613			19.78
	P23	SYBR	IFN-G	Unkn	18-5B-8	Spleen	29.0618	29.1116	28.1194	20.08	19.93		9.18157	9.47754	-0.638433		1.55664	1.29436
	A24	SYBR	IFN-G	Pos Ctrl		Gill	28.3099			N/A
										18.35

## Sheet: Vip
Well	Fluor	Target	Content	Sample	Biological Set Name	Cq	Cq mean	Mean Group	Cq EF1a	Cq mean EF1a		dCt		ddCt		2^-ddCt
B07	SYBR	Viperin	Unkn	10-1-1	Spleen	23.4506			19.28
A07	SYBR	Viperin	Unkn	10-1-1	Spleen	23.5111	23.4809		19.49	19.385		4.09586		-3.22414		9.34464
D07	SYBR	Viperin	Unkn	10-1-2	Spleen	24.6761			19.64
C07	SYBR	Viperin	Unkn	10-1-2	Spleen	24.7287	24.7024		20.15	19.895		4.80741		-2.51259		5.70643
E07	SYBR	Viperin	Unkn	10-1-3	Spleen	22.4675			19.4
F07	SYBR	Viperin	Unkn	10-1-3	Spleen	22.6298	22.5486		19.12	19.26		3.28864		-4.03136		16.3516
H07	SYBR	Viperin	Unkn	10-1-4	Spleen	23.5809			19.99
G07	SYBR	Viperin	Unkn	10-1-4	Spleen	23.4874	23.5341		20.44	20.215		3.31915		-4.00085		16.0095
I07	SYBR	Viperin	Unkn	10-1-5	Spleen	23.1377			19.1
J07	SYBR	Viperin	Unkn	10-1-5	Spleen	23.3476	23.2426		19.39	19.245		3.99763		-3.32237		10.003
K07	SYBR	Viperin	Unkn	10-1-6	Spleen	24.3623			20.02
L07	SYBR	Viperin	Unkn	10-1-6	Spleen	24.3797	24.371		20.13	20.075		4.29601		-3.02399		8.13416
M07	SYBR	Viperin	Unkn	10-1-7	Spleen	23.0607			18.96
N07	SYBR	Viperin	Unkn	10-1-7	Spleen	23.1555	23.1081		19.07	19.015		4.09309		-3.22691		9.36261
O07	SYBR	Viperin	Unkn	10-1-8	Spleen	24.6408			19.31
P07	SYBR	Viperin	Unkn	10-1-8	Spleen	25.1646	24.9027	23.7363	19.21	19.26		5.64272	4.19256	-1.67728		3.19825	9.76378
B08	SYBR	Viperin	Unkn	10-2-1	Spleen	24.9963			19.43
A08	SYBR	Viperin	Unkn	10-2-1	Spleen	25.2084	25.1024		19.18	19.305		5.79739		-1.52261		2.87311
C08	SYBR	Viperin	Unkn	10-2-2	Spleen	25.1893			19.45
D08	SYBR	Viperin	Unkn	10-2-2	Spleen	25.2034	25.1964		19.42	19.435		5.76139		-1.55861		2.94569
F08	SYBR	Viperin	Unkn	10-2-3	Spleen	25.3359			18.6
E08	SYBR	Viperin	Unkn	10-2-3	Spleen	25.288	25.3119		19.06	18.83		6.48192		-0.838077		1.78767
H08	SYBR	Viperin	Unkn	10-2-4	Spleen	25.7934			19.2
G08	SYBR	Viperin	Unkn	10-2-4	Spleen	25.6637	25.7285		19.1	19.15		6.57853		-0.741469		1.67188
I08	SYBR	Viperin	Unkn	10-2-5	Spleen	24.9699			18.57
J08	SYBR	Viperin	Unkn	10-2-5	Spleen	25.0367	25.0033		18.79	18.68		6.32328		-0.996716		1.99545
L08	SYBR	Viperin	Unkn	10-2-6	Spleen	25.1304			19.79
K08	SYBR	Viperin	Unkn	10-2-6	Spleen	25.0709	25.1006		19.5	19.645		5.45563		-1.86437		3.64108
M08	SYBR	Viperin	Unkn	10-2-7	Spleen	24.7601			19.04
N08	SYBR	Viperin	Unkn	10-2-7	Spleen	24.9248	24.8425		18.75	18.895		5.94745		-1.37255		2.58928
O08	SYBR	Viperin	Unkn	10-2-8	Spleen	24.7971			19.57
P08	SYBR	Viperin	Unkn	10-2-8	Spleen	25.2867	25.0419	25.1659	19.31	19.44		5.6019	5.99344	-1.7181		3.29003	2.59927
A09	SYBR	Viperin	Unkn	10-3-1	Spleen	26.6538			19.49
B09	SYBR	Viperin	Unkn	10-3-1	Spleen	26.3718	26.5128		19.16	19.325		7.1878		-0.132197		1.09596
C09	SYBR	Viperin	Unkn	10-3-2	Spleen	25.1676			20.91
D09	SYBR	Viperin	Unkn	10-3-2	Spleen	25.1352	25.1514		20.95	20.93		4.22141		-3.09859		8.56579
E09	SYBR	Viperin	Unkn	10-3-3	Spleen	24.3976			18.67
F09	SYBR	Viperin	Unkn	10-3-3	Spleen	24.2891	24.3433		18.58	18.625		5.71833		-1.60167		3.03495
G09	SYBR	Viperin	Unkn	10-3-4	Spleen	24.0091			18.14
H09	SYBR	Viperin	Unkn	10-3-4	Spleen	24.0654	24.0372		18.13	18.135		5.90225		-1.41775		2.67169
I09	SYBR	Viperin	Unkn	10-3-5	Spleen	25.1259			18.79
J09	SYBR	Viperin	Unkn	10-3-5	Spleen	25.1185	25.1222		18.9	18.845		6.27718		-1.04282		2.06025
K09	SYBR	Viperin	Unkn	10-3-6	Spleen	24.1179			18.73
L09	SYBR	Viperin	Unkn	10-3-6	Spleen	24.2033	24.1606		18.9	18.815		5.34559		-1.97441		3.92967
M09	SYBR	Viperin	Unkn	10-3-7	Spleen	24.7006			18.13
N09	SYBR	Viperin	Unkn	10-3-7	Spleen	24.8483	24.7744		18.46	18.295		6.47941		-0.840591		1.79078
O09	SYBR	Viperin	Unkn	10-3-8	Spleen	24.7154			18.72
P09	SYBR	Viperin	Unkn	10-3-8	Spleen	24.9873	24.8513	24.8692	18.48	18.6		6.25133	5.92291	-1.06867		2.0975	3.15582
A10	SYBR	Viperin	Unkn	10-4-1	Spleen	27.4482			19.27
B10	SYBR	Viperin	Unkn	10-4-1	Spleen	27.1131	27.2806		18.9	19.085		8.19564		0.875639		0.545012
C10	SYBR	Viperin	Unkn	10-4-2	Spleen	24.7919			18.88
D10	SYBR	Viperin	Unkn	10-4-2	Spleen	24.5319	24.6619		18.58	18.73		5.9319		-1.3881		2.61733
F10	SYBR	Viperin	Unkn	10-4-3	Spleen	27.4911			19.5
E10	SYBR	Viperin	Unkn	10-4-3	Spleen	27.3831	27.4371		19.47	19.485		7.95209		0.632094		0.645239
H10	SYBR	Viperin	Unkn	10-4-4	Spleen	26.5499			19.31
G10	SYBR	Viperin	Unkn	10-4-4	Spleen	26.5199	26.5349		19.2	19.255		7.27989		-0.0401061		1.02819
I10	SYBR	Viperin	Unkn	10-4-5	Spleen	25.4103			18.05
J10	SYBR	Viperin	Unkn	10-4-5	Spleen	25.5571	25.4837		18.23	18.14		7.3437		0.0237004		0.983706
L10	SYBR	Viperin	Unkn	10-4-6	Spleen	25.8405			18.35
K10	SYBR	Viperin	Unkn	10-4-6	Spleen	25.4892	25.6649		18.31	18.33		7.33488		0.0148801		0.989739
M10	SYBR	Viperin	Unkn	10-4-7	Spleen	26.4239			18.06
N10	SYBR	Viperin	Unkn	10-4-7	Spleen	27.0441	26.734		18.38	18.22		8.51401		1.19401		0.437085
O10	SYBR	Viperin	Unkn	10-4-8	Spleen	25.4648			19.13
P10	SYBR	Viperin	Unkn	10-4-8	Spleen	25.3903	25.4275	26.1531	18.6	18.865		6.56254	7.38933	-0.75746		1.69051	1.1171
A11	SYBR	Viperin	Unkn	10-5-1	Spleen	24.7714			18.88
B11	SYBR	Viperin	Unkn	10-5-1	Spleen	24.5218	24.6466		18.66	18.77		5.87662		-1.44338		2.71958
C11	SYBR	Viperin	Unkn	10-5-2	Spleen	26.0873			18.74
D11	SYBR	Viperin	Unkn	10-5-2	Spleen	26.1218	26.1046		18.77	18.755		7.34955		0.0295525		0.979724
E11	SYBR	Viperin	Unkn	10-5-3	Spleen	26.1617			18.23
F11	SYBR	Viperin	Unkn	10-5-3	Spleen	26.0584	26.11		18.28	18.255		7.85502		0.535025		0.690147
H11	SYBR	Viperin	Unkn	10-5-4	Spleen	26.4171			18.9
G11	SYBR	Viperin	Unkn	10-5-4	Spleen	26.394	26.4055		18.88	18.89		7.51553		0.19553		0.873252
J11	SYBR	Viperin	Unkn	10-5-5	Spleen	25.7049			18.05
I11	SYBR	Viperin	Unkn	10-5-5	Spleen	25.2765	25.4907		18.03	18.04		7.45071		0.130714		0.913379
L11	SYBR	Viperin	Unkn	10-5-6	Spleen	27.1259			18.93
K11	SYBR	Viperin	Unkn	10-5-6	Spleen	26.838	26.982		19.17	19.05		7.93196		0.611955		0.654309
N11	SYBR	Viperin	Unkn	10-5-7	Spleen	26.3327			19.95
M11	SYBR	Viperin	Unkn	10-5-7	Spleen	26.0733	26.203		20.1	20.025		6.17804		-1.14196		2.20681
P11	SYBR	Viperin	Unkn	10-5-8	Spleen	27.2212			18.53
O11	SYBR	Viperin	Unkn	10-5-8	Spleen	26.7389	26.98	26.1153	18.56	18.545		8.43505	7.32406	1.11505		0.461675	1.18736
C19	SYBR	Viperin	Pos Ctrl	pos. kontroll	Gill	20.7772
C22	SYBR	Viperin	Neg Ctrl	vann		37.0873

## Sheet: Mx
Well	Fluor	Target	Content	Sample	Biological Set Name	Cq	Cq mean	Mean Group	Cq EF1a	Cq mean EF1a		dCt		ddCt		2^-ddCt
B01	SYBR	Mx1	Unkn	10-1-1	Spleen	25.3709			19.28
A01	SYBR	Mx1	Unkn	10-1-1	Spleen	25.0284	25.1996		19.49	19.385		5.81464		-2.28536		4.87484
C01	SYBR	Mx1	Unkn	10-1-2	Spleen	25.0361			19.64
D01	SYBR	Mx1	Unkn	10-1-2	Spleen	25.439	25.2375		20.15	19.895		5.34255		-2.75745		6.762
E01	SYBR	Mx1	Unkn	10-1-3	Spleen	24.2177			19.4
F01	SYBR	Mx1	Unkn	10-1-3	Spleen	23.7565	23.9871		19.12	19.26		4.72711		-3.37289		10.3595
G01	SYBR	Mx1	Unkn	10-1-4	Spleen	25.6229			19.99
H01	SYBR	Mx1	Unkn	10-1-4	Spleen	26.0692	25.8461		20.44	20.215		5.63106		-2.46894		5.53636
I01	SYBR	Mx1	Unkn	10-1-5	Spleen	24.7794			19.1
J01	SYBR	Mx1	Unkn	10-1-5	Spleen	25.0582	24.9188		19.39	19.245		5.6738		-2.4262		5.37477
K01	SYBR	Mx1	Unkn	10-1-6	Spleen	25.7552			20.02
L01	SYBR	Mx1	Unkn	10-1-6	Spleen	25.8615	25.8083		20.13	20.075		5.73334		-2.36666		5.15746
N01	SYBR	Mx1	Unkn	10-1-7	Spleen	24.1656			18.96
M01	SYBR	Mx1	Unkn	10-1-7	Spleen	24.1939	24.1798		19.07	19.015		5.16479		-2.93521		7.64868
O01	SYBR	Mx1	Unkn	10-1-8	Spleen	25.6317			19.31
P01	SYBR	Mx1	Unkn	10-1-8	Spleen	25.2056	25.4186	25.0745	19.21	19.26		6.15862	5.53074	-1.94138		3.84072	6.1943
A02	SYBR	Mx1	Unkn	10-2-1	Spleen	27.7674			19.43
B02	SYBR	Mx1	Unkn	10-2-1	Spleen	27.6128	27.6901		19.18	19.305		8.38511		0.28511		0.820679
D02	SYBR	Mx1	Unkn	10-2-2	Spleen	26.2471			19.45
C02	SYBR	Mx1	Unkn	10-2-2	Spleen	26.3844	26.3158		19.42	19.435		6.88078		-1.21922		2.32822
E02	SYBR	Mx1	Unkn	10-2-3	Spleen	26.7034			18.6
F02	SYBR	Mx1	Unkn	10-2-3	Spleen	27.1843	26.9439		19.06	18.83		8.11386		0.0138596		0.990439
G02	SYBR	Mx1	Unkn	10-2-4	Spleen	27.2265			19.2
H02	SYBR	Mx1	Unkn	10-2-4	Spleen	27.1032	27.1649		19.1	19.15		8.01485		-0.0851451		1.06079
J02	SYBR	Mx1	Unkn	10-2-5	Spleen	26.1924			18.57
I02	SYBR	Mx1	Unkn	10-2-5	Spleen	25.8558	26.0241		18.79	18.68		7.34408		-0.755922		1.68871
K02	SYBR	Mx1	Unkn	10-2-6	Spleen	27.5722			19.79
L02	SYBR	Mx1	Unkn	10-2-6	Spleen	27.4208	27.4965		19.5	19.645		7.85148		-0.248517		1.18798
N02	SYBR	Mx1	Unkn	10-2-7	Spleen	26.3937			19.04
M02	SYBR	Mx1	Unkn	10-2-7	Spleen	26.6644	26.5291		18.75	18.895		7.63407		-0.465932		1.38121
P02	SYBR	Mx1	Unkn	10-2-8	Spleen	27.0216			19.57
O02	SYBR	Mx1	Unkn	10-2-8	Spleen	27.3213	27.1715	26.917	19.31	19.44		7.73147	7.74446	-0.368532		1.29104	1.34363
B03	SYBR	Mx1	Unkn	10-3-1	Spleen	26.3255			19.49
A03	SYBR	Mx1	Unkn	10-3-1	Spleen	26.4254	26.3754		19.16	19.325		7.05044		-1.04956		2.06989
C03	SYBR	Mx1	Unkn	10-3-2	Spleen	28.9895			20.91
D03	SYBR	Mx1	Unkn	10-3-2	Spleen	28.5286	28.7591		20.95	20.93		7.82909		-0.270912		1.20657
E03	SYBR	Mx1	Unkn	10-3-3	Spleen	25.3418			18.67
F03	SYBR	Mx1	Unkn	10-3-3	Spleen	25.2746	25.3082		18.58	18.625		6.6832		-1.4168		2.66993
H03	SYBR	Mx1	Unkn	10-3-4	Spleen	25.948			18.14
G03	SYBR	Mx1	Unkn	10-3-4	Spleen	26.0721	26.01		18.13	18.135		7.87503		-0.224971		1.16875
J03	SYBR	Mx1	Unkn	10-3-5	Spleen	26.1349			18.79
I03	SYBR	Mx1	Unkn	10-3-5	Spleen	26.1686	26.1517		18.9	18.845		7.30674		-0.793259		1.73298
K03	SYBR	Mx1	Unkn	10-3-6	Spleen	25.7075			18.73
L03	SYBR	Mx1	Unkn	10-3-6	Spleen	25.826	25.7667		18.9	18.815		6.95174		-1.14826		2.21647
N03	SYBR	Mx1	Unkn	10-3-7	Spleen	26.2157			18.13
M03	SYBR	Mx1	Unkn	10-3-7	Spleen	25.9251	26.0704		18.46	18.295		7.77537		-0.324629		1.25234
O03	SYBR	Mx1	Unkn	10-3-8	Spleen	26.596			18.72
P03	SYBR	Mx1	Unkn	10-3-8	Spleen	26.3365	26.4662	26.3635	18.48	18.6		7.86624	7.41723	-0.233759		1.17589	1.68661
A04	SYBR	Mx1	Unkn	10-4-1	Spleen	28.387			19.27
B04	SYBR	Mx1	Unkn	10-4-1	Spleen	28.1907	28.2888		18.9	19.085		9.20384		1.10384		0.465278
C04	SYBR	Mx1	Unkn	10-4-2	Spleen	27.0812			18.88
D04	SYBR	Mx1	Unkn	10-4-2	Spleen	26.6231	26.8522		18.58	18.73		8.12216		0.0221627		0.984755
F04	SYBR	Mx1	Unkn	10-4-3	Spleen	26.7321			19.5
E04	SYBR	Mx1	Unkn	10-4-3	Spleen	26.7629	26.7475		19.47	19.485		7.26249		-0.83751		1.78696
G04	SYBR	Mx1	Unkn	10-4-4	Spleen	27.7099			19.31
H04	SYBR	Mx1	Unkn	10-4-4	Spleen	27.6173	27.6636		19.2	19.255		8.40862		0.308617		0.807415
I04	SYBR	Mx1	Unkn	10-4-5	Spleen	26.1339			18.05
J04	SYBR	Mx1	Unkn	10-4-5	Spleen	26.4973	26.3156		18.23	18.14		8.1756		0.0755961		0.94895
L04	SYBR	Mx1	Unkn	10-4-6	Spleen	25.8819			18.35
K04	SYBR	Mx1	Unkn	10-4-6	Spleen	25.677	25.7794		18.31	18.33		7.44943		-0.650572		1.56979
M04	SYBR	Mx1	Unkn	10-4-7	Spleen	26.3358			18.06
N04	SYBR	Mx1	Unkn	10-4-7	Spleen	26.6349	26.4854		18.38	18.22		8.26538		0.16538		0.891693
P04	SYBR	Mx1	Unkn	10-4-8	Spleen	27.3358			19.13
O04	SYBR	Mx1	Unkn	10-4-8	Spleen	27.5299	27.4328	26.9457	18.6	18.865		8.56784	8.18192	0.467838		0.723047	1.02224
A05	SYBR	Mx1	Unkn	10-5-1	Spleen	27.1687			18.88
B05	SYBR	Mx1	Unkn	10-5-1	Spleen	26.7831	26.9759		18.66	18.77		8.20589		0.105889		0.929232
C05	SYBR	Mx1	Unkn	10-5-2	Spleen	26.3584			18.74
D05	SYBR	Mx1	Unkn	10-5-2	Spleen	26.2541	26.3063		18.77	18.755		7.55125		-0.548748		1.46282
E05	SYBR	Mx1	Unkn	10-5-3	Spleen	27.0215			18.23
F05	SYBR	Mx1	Unkn	10-5-3	Spleen	27.0912	27.0563		18.28	18.255		8.80134		0.701341		0.615
H05	SYBR	Mx1	Unkn	10-5-4	Spleen	25.71			18.9
G05	SYBR	Mx1	Unkn	10-5-4	Spleen	25.8097	25.7599		18.88	18.89		6.86988		-1.23012		2.34586
J05	SYBR	Mx1	Unkn	10-5-5	Spleen	26.8171			18.05
I05	SYBR	Mx1	Unkn	10-5-5	Spleen	26.5835	26.7003		18.03	18.04		8.66031		0.560313		0.678155
L05	SYBR	Mx1	Unkn	10-5-6	Spleen	26.7074			18.93
K05	SYBR	Mx1	Unkn	10-5-6	Spleen	26.6622	26.6848		19.17	19.05		7.63481		-0.465195		1.3805
N05	SYBR	Mx1	Unkn	10-5-7	Spleen	29.3931			19.95
M05	SYBR	Mx1	Unkn	10-5-7	Spleen	29.0714	29.2322		20.1	20.025		9.20721		1.10721		0.464189
O05	SYBR	Mx1	Unkn	10-5-8	Spleen	26.2293			18.53
P05	SYBR	Mx1	Unkn	10-5-8	Spleen	26.527	26.3781	26.8867	18.56	18.545		7.83314	8.09548	-0.266855		1.20318	1.13487
A19	SYBR	Mx1	Pos Ctrl	pos. kontroll	Gill	20.6601
A22	SYBR	Mx1	Neg Ctrl	vann		39.4376

## Sheet: ISG15
	Well	Fluor	Target	Content	Sample	Biological Set Name	Cq	Cq mean	Mean Group	Cq EF1a	Cq mean EF1a		dCt		ddCt		2^-ddCt
	A13	SYBR	ISG15	Unkn	10-1-1	Spleen	21.45			19.28
	B13	SYBR	ISG15	Unkn	10-1-1	Spleen	21.4718	21.4609		19.49	19.385		2.0759		-3.7941		13.872
	D13	SYBR	ISG15	Unkn	10-1-2	Spleen	22.3397			19.64
	C13	SYBR	ISG15	Unkn	10-1-2	Spleen	22.4718	22.4058		20.15	19.895		2.51078		-3.35922		10.2619
	E13	SYBR	ISG15	Unkn	10-1-3	Spleen	20.5369			19.4
	F13	SYBR	ISG15	Unkn	10-1-3	Spleen	20.5965	20.5667		19.12	19.26		1.30671		-4.56329		23.6422
	H13	SYBR	ISG15	Unkn	10-1-4	Spleen	21.1951			19.99
	G13	SYBR	ISG15	Unkn	10-1-4	Spleen	21.3103	21.2527		20.44	20.215		1.03768		-4.83232		28.4888
	J13	SYBR	ISG15	Unkn	10-1-5	Spleen	20.7405			19.1
	I13	SYBR	ISG15	Unkn	10-1-5	Spleen	20.6489	20.6947		19.39	19.245		1.44971		-4.42029		21.4111
	K13	SYBR	ISG15	Unkn	10-1-6	Spleen	21.8789			20.02
	L13	SYBR	ISG15	Unkn	10-1-6	Spleen	22.0142	21.9466		20.13	20.075		1.87158		-3.99842		15.9825
	M13	SYBR	ISG15	Unkn	10-1-7	Spleen	20.9312			18.96
	N13	SYBR	ISG15	Unkn	10-1-7	Spleen	21.0544	20.9928		19.07	19.015		1.9778		-3.8922		14.8481
	P13	SYBR	ISG15	Unkn	10-1-8	Spleen	23.0853			19.31
	O13	SYBR	ISG15	Unkn	10-1-8	Spleen	22.4375	22.7614	21.5102	19.21	19.26		3.50141	1.96645	-2.36859		5.16437	16.7089
	B14	SYBR	ISG15	Unkn	10-2-1	Spleen	24.0364			19.43
	A14	SYBR	ISG15	Unkn	10-2-1	Spleen	24.326	24.1812		19.18	19.305		4.87621		-0.993788		1.99141
	D14	SYBR	ISG15	Unkn	10-2-2	Spleen	23.4904			19.45
	C14	SYBR	ISG15	Unkn	10-2-2	Spleen	23.4809	23.4857		19.42	19.435		4.05066		-1.81934		3.52921
	F14	SYBR	ISG15	Unkn	10-2-3	Spleen	23.9707			18.6
	E14	SYBR	ISG15	Unkn	10-2-3	Spleen	24.0731	24.0219		19.06	18.83		5.19189		-0.678107		1.60004
	G14	SYBR	ISG15	Unkn	10-2-4	Spleen	23.6638			19.2
	H14	SYBR	ISG15	Unkn	10-2-4	Spleen	24.1956	23.9297		19.1	19.15		4.77966		-1.09034		2.12924
	I14	SYBR	ISG15	Unkn	10-2-5	Spleen	23.7366			18.57
	J14	SYBR	ISG15	Unkn	10-2-5	Spleen	23.5663	23.6515		18.79	18.68		4.97145		-0.898545		1.86419
	K14	SYBR	ISG15	Unkn	10-2-6	Spleen	23.5137			19.79
	L14	SYBR	ISG15	Unkn	10-2-6	Spleen	23.6902	23.602		19.5	19.645		3.95696		-1.91304		3.76603
	M14	SYBR	ISG15	Unkn	10-2-7	Spleen	23.3752			19.04
	N14	SYBR	ISG15	Unkn	10-2-7	Spleen	23.5187	23.447		18.75	18.895		4.55197		-1.31803		2.49326
	O14	SYBR	ISG15	Unkn	10-2-8	Spleen	23.414			19.57
	P14	SYBR	ISG15	Unkn	10-2-8	Spleen	23.3902	23.4021	23.7151	19.31	19.44		3.96213	4.54262	-1.90787		3.75255	2.64074
	B15	SYBR	ISG15	Unkn	10-3-1	Spleen	25.038			19.49
	A15	SYBR	ISG15	Unkn	10-3-1	Spleen	25.2178	25.1279		19.16	19.325		5.80287		-0.0671282		1.04763
	C15	SYBR	ISG15	Unkn	10-3-2	Spleen	23.0849			20.91
	D15	SYBR	ISG15	Unkn	10-3-2	Spleen	23.1807	23.1328		20.95	20.93		2.20282		-3.66718		12.7037
	E15	SYBR	ISG15	Unkn	10-3-3	Spleen	22.5952			18.67
	F15	SYBR	ISG15	Unkn	10-3-3	Spleen	22.6741	22.6347		18.58	18.625		4.00966		-1.86034		3.63092
	H15	SYBR	ISG15	Unkn	10-3-4	Spleen	23.0663			18.14
	G15	SYBR	ISG15	Unkn	10-3-4	Spleen	23.0059	23.0361		18.13	18.135		4.90108		-0.968918		1.95737
	I15	SYBR	ISG15	Unkn	10-3-5	Spleen	23.2438			18.79
	J15	SYBR	ISG15	Unkn	10-3-5	Spleen	23.4494	23.3466		18.9	18.845		4.5016		-1.3684		2.58183
	L15	SYBR	ISG15	Unkn	10-3-6	Spleen	23.1808			18.73
	K15	SYBR	ISG15	Unkn	10-3-6	Spleen	23.0271	23.1039		18.9	18.815		4.28895		-1.58105		2.99188
	N15	SYBR	ISG15	Unkn	10-3-7	Spleen	23.5017			18.13
	M15	SYBR	ISG15	Unkn	10-3-7	Spleen	23.396	23.4488		18.46	18.295		5.15382		-0.71618		1.64283
	O15	SYBR	ISG15	Unkn	10-3-8	Spleen	23.8314			18.72
	P15	SYBR	ISG15	Unkn	10-3-8	Spleen	24.0121	23.9217	23.4691	18.48	18.6		5.32172	4.52282	-0.548277		1.46234	3.50231
	B16	SYBR	ISG15	Unkn	10-4-1	Spleen	25.1702			19.27
	A16	SYBR	ISG15	Unkn	10-4-1	Spleen	25.3031	25.2366		18.9	19.085		6.15163		0.281631		0.822661
	C16	SYBR	ISG15	Unkn	10-4-2	Spleen	23.5901			18.88
	D16	SYBR	ISG15	Unkn	10-4-2	Spleen	23.7193	23.6547		18.58	18.73		4.92473		-0.945272		1.92555
	F16	SYBR	ISG15	Unkn	10-4-3	Spleen	25.5305			19.5
	E16	SYBR	ISG15	Unkn	10-4-3	Spleen	25.6524	25.5914		19.47	19.485		6.10644		0.236441		0.848837
	G16	SYBR	ISG15	Unkn	10-4-4	Spleen	24.882			19.31
	H16	SYBR	ISG15	Unkn	10-4-4	Spleen	25.054	24.968		19.2	19.255		5.71299		-0.15701		1.11497
	J16	SYBR	ISG15	Unkn	10-4-5	Spleen	24.1863			18.05
	I16	SYBR	ISG15	Unkn	10-4-5	Spleen	24.0874	24.1368		18.23	18.14		5.99684		0.126841		0.915835
	K16	SYBR	ISG15	Unkn	10-4-6	Spleen	24.1414			18.35
	L16	SYBR	ISG15	Unkn	10-4-6	Spleen	24.2756	24.2085		18.31	18.33		5.87852		0.00852067		0.994111
	N16	SYBR	ISG15	Unkn	10-4-7	Spleen	25.1719			18.06
	M16	SYBR	ISG15	Unkn	10-4-7	Spleen	25.0965	25.1342		18.38	18.22		6.91423		1.04423		0.484903
	O16	SYBR	ISG15	Unkn	10-4-8	Spleen	24.1801			19.13
	P16	SYBR	ISG15	Unkn	10-4-8	Spleen	24.2823	24.2312	24.6452	18.6	18.865		5.36624	5.88145	-0.503764		1.41791	1.0656
	A17	SYBR	ISG15	Unkn	10-5-1	Spleen	23.278			18.88
	B17	SYBR	ISG15	Unkn	10-5-1	Spleen	23.5551	23.4166		18.66	18.77		4.6466		-1.2234		2.33497
	D17	SYBR	ISG15	Unkn	10-5-2	Spleen	24.9067			18.74
	C17	SYBR	ISG15	Unkn	10-5-2	Spleen	24.8537	24.8802		18.77	18.755		6.12519		0.255194		0.837875
	E17	SYBR	ISG15	Unkn	10-5-3	Spleen	24.5918			18.23
	F17	SYBR	ISG15	Unkn	10-5-3	Spleen	24.5785	24.5852		18.28	18.255		6.33018		0.46018		0.726896
	H17	SYBR	ISG15	Unkn	10-5-4	Spleen	24.9454			18.9
	G17	SYBR	ISG15	Unkn	10-5-4	Spleen	25.0568	25.0011		18.88	18.89		6.11108		0.241082		0.84611
	J17	SYBR	ISG15	Unkn	10-5-5	Spleen	23.6527			18.05
	I17	SYBR	ISG15	Unkn	10-5-5	Spleen	23.6855	23.6691		18.03	18.04		5.6291		-0.240896		1.18173
	K17	SYBR	ISG15	Unkn	10-5-6	Spleen	25.4812			18.93
	L17	SYBR	ISG15	Unkn	10-5-6	Spleen	25.4543	25.4677		19.17	19.05		6.41772		0.547716		0.684102
	M17	SYBR	ISG15	Unkn	10-5-7	Spleen	24.9756			19.95
	N17	SYBR	ISG15	Unkn	10-5-7	Spleen	25.0607	25.0182		20.1	20.025		4.99317		-0.876828		1.83633
	O17	SYBR	ISG15	Unkn	10-5-8	Spleen	25.1756			18.53
	P17	SYBR	ISG15	Unkn	10-5-8	Spleen	25.3175	25.2466	24.6606	18.56	18.545		6.70155	5.86932	0.831551		0.561925	1.12624
	E19	SYBR	ISG15	Pos Ctrl	pos. kontroll	Gill	18.3819
	E22	SYBR	ISG15	Neg Ctrl	vann
