# Supplementary material for: Piscine Orthoreovirus (PRV)-3, but Not PRV-2, Cross-Protects against PRV-1 and Heart and Skeletal Muscle Inflammation in Atlantic Salmon
Source: Vaccines (Basel). 2021 Mar 6;9(3):230. doi: 10.3390/vaccines9030230 (PMC8001985; doi:10.3390/vaccines9030230)
Supplement: Supplementary file 1 [file vaccines-09-00230-s001.zip › vaccines-1105449 supplementary for proof/supplementary/S6 PRV ViVaAct Supplementary file S6.xlsx]

## Sheet: Histology data - scoring
			Histopathology heart
week #	Group#	Fish#	No1 = 0 / Yes = 1 / E2	Score	Mean score - group	Positive pathology#
15	1	1	E	0
15	1	2	0	0
15	1	3	1	1
15	1	4	1	1
15	1	5	1	1
15	1	6	0	0
15	1	7	1	1
15	1	8	1	1	0.625	5 of 8
15	2	1	0	0
15	2	2	0	0
15	2	3	0	0
15	2	4	0	0
15	2	5	0	0
15	2	6	0	0
15	2	7	0	0
15	2	8	0	0	0	0 of 8
15	3	1	0	0
15	3	2	0	0
15	3	3	0	0
15	3	4	0	0
15	3	5	0	0
15	3	6	0	0
15	3	7	0	0
15	3	8	0	0	0	0 of 8
15	4	1	0	0
15	4	2	0	0
15	4	3	0	0
15	4	4	0	0
15	4	5	0	0
15	4	6	0	0
15	4	7	0	0
15	4	8	0	0	0	0 of 8
15	5A	1	0	0
15	5A	2	0	0
15	5A	3	0	0
15	5A	4	0	0
15	5A	5	0	0
15	5A	6	0	0
15	5A	7	0	0
15	5A	8	0	0	0	0 of 8
15	5B	1	0	0
15	5B	2	0	0
15	5B	3	0	0
15	5B	4	0	0
15	5B	5	0	0
15	5B	6	0	0
15	5B	7	0	0
15	5B	8	0	0	0	0 of 8
18	1	1	1	1
18	1	2	0	0
18	1	3	1	1
18	1	4	E	0
18	1	5	1	1
18	1	6	1	1
18	1	7	1	1
18	1	8	1	1	0.75	5 of 8
18	2	1	1	1.5
18	2	2	1	2
18	2	3	1	2.5
18	2	4	0	0
18	2	5	0	0
18	2	6	1	2
18	2	7	1	2
18	2	8	1	2	1.5	4 of 8
18	3	1	0	0
18	3	2	0	0
18	3	3	0	0
18	3	4	0	0
18	3	5	0	0
18	3	6	0	0
18	3	7	0	0
18	3	8	0	0	0
18	4	1	E	0
18	4	2	E	0
18	4	3	1	2
18	4	4	1	2
18	4	5	E	0
18	4	6	0	0
18	4	7	0	0
18	4	8	0	0	0.5	2 of 8
18	5A	1	0	0
18	5A	2	0	0
18	5A	3	0	0
18	5A	4	0	0
18	5A	5	0	0
18	5A	6	0	0
18	5A	7	0	0
18	5A	8	0	0	0	0 of 8
18	5B	1	1	2.5
18	5B	2	1	2.5
18	5B	3	1	1.5
18	5B	4	1	1.5
18	5B	5	1	2.5
18	5B	6	1	2.5
18	5B	7	1	2
18	5B	8	1	2.5	2.1875	8 of 8
